# Supplementary material for: Emergence of Carbapenemase Genes in Gram-Negative Bacteria Isolated from the Wastewater Treatment Plant in A Coruña, Spain
Source: Antibiotics (Basel). 2024 Feb 17;13(2):194. doi: 10.3390/antibiotics13020194 (PMC10886265; doi:10.3390/antibiotics13020194)
Supplement: Supplementary file 1 [file antibiotics-13-00194-s001.zip]

Archive with 1 entries (1 files):
- antibiotics-2844322-supplementary.xlsx
