# Supplementary material for: Emergence of Carbapenemase Genes in Gram-Negative Bacteria Isolated from the Wastewater Treatment Plant in A Coruña, Spain
Source: Antibiotics (Basel). 2024 Feb 17;13(2):194. doi: 10.3390/antibiotics13020194 (PMC10886265; doi:10.3390/antibiotics13020194)
Supplement: Supplementary file 1 [file antibiotics-13-00194-s001.zip › antibiotics-2844322-supplementary.xlsx]

## Sheet: Supplementary material (1)
Supplementary Material Table S1
Strain no.	Sample location	A growth medium	Species	Date	PCR	MIC (µg/ml)			Sequence		Species	Percentage (n)
						Meropenem	Imipenem	Ertapenem			Acinetobacter baumannii	0.14% (n = 1)
1	Sewage	(4 µg/ml)	Pseudomonas koreensis	1.04.2020	ND	16	4	4			Acinetobacter calcoaceticus	0.14% (n = 1)
2	Sewage	(4 µg/ml)	Klebsiella pneumoniae	1.04.2020	OXA-48	32	8	4	done		Acinetobacter johnsonii	0.14% (n = 1)
3	Sewage	(4 µg/ml)	Unidentified	1.04.2020	OXA-48	32	8	4			Aeromonas caviae	10.5% (n = 74)
4	Sewage	(4 µg/ml)	Klebsiella variicola	1.04.2020	KPC	32	8	4	done		Aeromonas hydrophila	3.7% (n = 26)
5	Sewage	(4 µg/ml)	Klebsiella pneumoniae	1.04.2020	OXA-48	32	8	4	done		Aeromonas media	0.7% (n = 5)
6	Sewage	(4 µg/ml)	Aeromonas hydrophila	1.04.2020	KPC	16	16	4	done		Aeromonas veronii	5.4% (n = 38)
7	Sewage	(4 µg/ml)	Pseudomonas koreensis	1.04.2020	IMP	16	8	4			Citrobacter braakii	1% (n = 7)
8	Sewage	(4 µg/ml)	Klebsiella pneumoniae	1.04.2020	OXA-48	32	16	4			Citrobacter freundii	3.82% (n = 27)
9	Sewage	(4 µg/ml)	Klebsiella pneumoniae	1.04.2020	KPC	>128	32	8	done		Enterobacter asburiae	4.7% (n = 33)
10	Sewage	(4 µg/ml)	Kluyvera ascorbata	1.04.2020	KPC	>128	32	8	done		Enterobacter bugandensis	15.43% (n = 109)
11	Sewage	(4 µg/ml)	Enterobacter kobei	1.04.2020	KPC	32	16	4	done		Enterobacter cloacae	9.63% (n = 68)
12	Sewage	(4 µg/ml)	Enterobacter kobei	1.04.2020	IMP	32	16	4	done		Enterobacter kobei	2% (n = 14)
13	Sewage	(4 µg/ml)	Enterobacter asburiae	1.04.2020	KPC	32	16	4	done		Escherichia coli	0.7% (n = 5)
14	Sewage	(4 µg/ml)	Pseudomonas putida	1.04.2020	ND	64	16	8			Klebsiella oxytoca	8.4% (n = 59)
15	Sewage	(4 µg/ml)	Stenotrophomonas maltophilia	1.04.2020	ND	64	16	16			Klebsiella pneumoniae	10.1% (n = 71)
16	Sewage	(4 µg/ml)	Pseudomonas koreensis	1.04.2020	ND	128	32	16			Klebsiella variicola	4.7% (n = 33)
17	Sewage	(4 µg/ml)	Enterobacter kobei	1.04.2020	KPC	64	32	4			Kluyvera ascorbata	1.13% (n = 8)
18	Sewage	(4 µg/ml)	Enterobacter kobei	1.04.2020	ND	64	16	8			Kluyvera cryocrescens	4.53% (n = 32)
19	Sewage	( 8 µg/ml)	Enterobacter bugandensis	3.02.2021		16	4	8			Kluyvera georgiana	0.42% (n = 3)
20	Sewage	( 8 µg/ml)	Enterobacter kobei	3.02.2021	KPC	128	128	64	done		Pseudomonas aeruginosa	2.83% (n = 20)
21	Sewage	( 8 µg/ml)	Enterobacter bugandensis	3.02.2021		16	4	8			Pseudomonas extremorientalis	0.84% (n = 6)
22	Sewage	( 8 µg/ml)	Enterobacter bugandensis	3.02.2021	KPC	128	128	64			Pseudomonas koreensis	0.84% (n = 6)
23	Sewage	( 8 µg/ml)	Enterobacter cloacae	3.02.2021		16	4	16			Pseudomonas monteilii	1.41% (n = 10)
24	Sewage	( 8 µg/ml)	Enterobacter bugandensis	3.02.2021	KPC	128	128	64			Pseudomonas putida	3.11% (n = 22)
25	Sewage	( 8 µg/ml)	Enterobacter bugandensis	3.02.2021	KPC	128	128	64			Raoultella ornithinolytica	0.7% (n = 5)
26	Sewage	( 8 µg/ml)	Enterobacter asburiae	3.02.2021		8	4	16			Stenotrophomonas maltophilia	2.12% (n = 15)
27	Sewage	( 8 µg/ml)	Enterobacter asburiae	3.02.2021	KPC	128	128	64			Unidentified	1% (n = 7)
28	Sewage	( 8 µg/ml)	Enterobacter asburiae	3.02.2021	KPC	128	128	64
29	Sewage	( 8 µg/ml)	Enterobacter asburiae	3.02.2021	KPC	8	4	16			Identification of the bacterial isolates (A total of 706 bacterial isolates )
30	Sewage	( 8 µg/ml)	Klebsiella pneumoniae	3.02.2021	KPC+GES	128	64	64
31	Sewage	( 8 µg/ml)	Enterobacter bugandensis	3.02.2021	KPC	128	128	64
32	Sewage	( 8 µg/ml)	Enterobacter asburiae	3.02.2021	KPC	128	128	64	done
33	Sewage	( 8 µg/ml)	Enterobacter bugandensis	3.02.2021	KPC	128	128	64
34	Sewage	( 8 µg/ml)	Enterobacter bugandensis	29.07.2021	KPC	8	4	4
35	Sewage	( 8 µg/ml)	Pseudomonas putida	29.07.2021	IMP	64	16	4
36	Sewage	( 8 µg/ml)	Enterobacter asburiae	3.02.2021		8	8	16
37	Sewage	( 8 µg/ml)	Enterobacter cloacae	3.02.2021		8	4	16
38	Sewage	( 8 µg/ml)	Enterobacter cloacae	3.02.2021		8	4	16
39	Sewage	(4 µg/ml)	Kluyvera cryocrescens	3.02.2021
40	Sewage	(4 µg/ml)	Kluyvera cryocrescens	3.02.2021
41	Sewage	(4 µg/ml)	Klebsiella variicola	3.02.2021	KPC	32	32	32
42	Sewage	(4 µg/ml)	Enterobacter cloacae	3.02.2021
43	Sewage	(4 µg/ml)	Enterobacter asburiae	3.02.2021		8	4	8
44	Sewage	(4 µg/ml)	Enterobacter asburiae	3.02.2021		16	8	8
45	Sewage	(4 µg/ml)	Enterobacter bugandensis	3.02.2021		16	8	16
46	Sewage	(4 µg/ml)	Enterobacter bugandensis	3.02.2021		8	4	8
47	Sewage	(4 µg/ml)	Enterobacter asburiae	3.02.2021		16	8	16
48	Sewage	(4 µg/ml)	Enterobacter bugandensis	3.02.2021
49	Sewage	(4 µg/ml)	Enterobacter bugandensis	3.02.2021		16	4	16
50	Sewage	(4 µg/ml)	Enterobacter cloacae	3.02.2021		16	4	16
51	Sewage	(4 µg/ml)	Enterobacter kobei	3.02.2021		16	4	16
52	Sewage	(4 µg/ml)	Enterobacter cloacae	3.02.2021		8	4	8
53	Sewage	(4 µg/ml)	Enterobacter kobei	3.02.2021		16	4	16
54	Sewage	(4 µg/ml)	Enterobacter kobei	3.02.2021		8	4	8
55	Sewage	(4 µg/ml)	Enterobacter asburiae	3.02.2021		8	4	8
56	Sewage	(4 µg/ml)	Enterobacter asburiae	3.02.2021		32	4	32
57	Sewage	(4 µg/ml)	Enterobacter asburiae	3.02.2021		16	4	8
58	Sewage	(8 µg/ml)	Kluyvera cryocrescens	19.04.2021	KPC	32	16	8
59	Sewage	(8 µg/ml)	Kluyvera ascorbata	19.04.2021		64	32	16
60	Sewage	(8 µg/ml)	Kluyvera cryocrescens	19.04.2021		32	16	8
61	Sewage	(8 µg/ml)	Klebsiella pneumoniae	19.04.2021	OXA-48	128	128	64
62	Sewage	(8 µg/ml)	Enterobacter bugandensis	19.04.2021		16	4	16
63	Sewage	(8 µg/ml)	Enterobacter asburiae	19.04.2021	KPC	32	32	64
64	Sewage	(8 µg/ml)	Klebsiella pneumoniae	19.04.2021	OXA-48	128	128	64
65	Sewage	(8 µg/ml)	Enterobacter asburiae	19.04.2021		32	8	16
66	Sewage	(8 µg/ml)	Enterobacter asburiae	19.04.2021		32	16	16
67	Sewage	(8 µg/ml)	Enterobacter bugandensis	19.04.2021		32	64	32
68	Sewage	(8 µg/ml)	Kluyvera cryocrescens	19.04.2021
69	Sewage	(8 µg/ml)	Enterobacter bugandensis	19.04.2021		16	4	8
70	Sewage	(8 µg/ml)	Enterobacter bugandensis	19.04.2021		64	16	16
71	Sewage	(8 µg/ml)	Enterobacter bugandensis	26.04.2021		16	4	4
72	Sewage	(8 µg/ml)	Pseudomonas putida	26.04.2021	IMP	128	64	64
73	Sewage	(8 µg/ml)	Pseudomonas putida	26.04.2021		128	64	64
74	Sewage	(8 µg/ml)	Pseudomonas putida	26.04.2021	IMP	128	128	64
75	Sewage	(8 µg/ml)	Enterobacter cloacae	26.04.2021	OXA-48	128	128	64	done
76	Sewage	(8 µg/ml)	Enterobacter bugandensis	26.04.2021	KPC	64	64	64
77	Sewage	(8 µg/ml)	Kluyvera cryocrescens	26.04.2021
78	Sewage	(8 µg/ml)	Kluyvera cryocrescens	11.05.2021
79	Sewage	(8 µg/ml)	Enterobacter bugandensis	11.05.2021		64	32	32
80	Sewage	(8 µg/ml)	Enterobacter cloacae	11.05.2021	KPC	64	64	64
81	Sewage	(8 µg/ml)	Enterobacter bugandensis	11.05.2021	KPC	128	128	64
82	Sewage	(8 µg/ml)	Kluyvera cryocrescens	11.05.2021
83	Sewage	(8 µg/ml)	Enterobacter bugandensis	11.05.2021	KPC	32	16	8
84	Sewage	(8 µg/ml)	Kluyvera cryocrescens	11.05.2021	KPC	64	128	32
85	Sewage	(8 µg/ml)	Kluyvera cryocrescens	11.05.2021
86	Sewage	(8 µg/ml)	Enterobacter bugandensis	18.05.2021	KPC	64	64	64
87	Sewage	(8 µg/ml)	Pseudomonas extremorientalis	18.05.2021		32	16	32
88	Sewage	(8 µg/ml)	Enterobacter bugandensis	18.05.2021	KPC	64	32	64
89	Sewage	(8 µg/ml)	Kluyvera cryocrescens	18.05.2021
90	Sewage	(8 µg/ml)	Kluyvera cryocrescens	18.05.2021
91	Sewage	(8 µg/ml)	Pseudomonas extremorientalis	18.05.2021		16	16	32
92	Sewage	(8 µg/ml)	Enterobacter cloacae	18.05.2021	KPC	32	32	32
93	Sewage	(8 µg/ml)	Stenotrophomonas maltophilia	18.05.2021	IMP	128	128	64
94	Sewage	(8 µg/ml)	Enterobacter bugandensis	25.05.2021		64	16	16
95	Sewage	(8 µg/ml)	Klebsiella variicola	25.05.2021	GES	32	64	16	done
96	Sewage	(8 µg/ml)	Enterobacter bugandensis	25.05.2021		16	8	8
97	Sewage	(8 µg/ml)	Kluyvera cryocrescens	25.05.2021		16	64	32
98	Sewage	(8 µg/ml)	Pseudomonas putida	25.05.2021	IMP	128	64	64
99	Sewage	(8 µg/ml)	Kluyvera cryocrescens	25.05.2021
100	Sewage	(8 µg/ml)	Klebsiella variicola	25.05.2021	OXA-48	32	64	16
101	Sewage	(16 µg/ml)	Kluyvera ascorbata	01.06.2021
102	Sewage	(16 µg/ml)	Pseudomonas putida	01.06.2021	IMP	64	16	64
103	Sewage	(16 µg/ml)	Pseudomonas putida	01.06.2021	IMP	64	16	64
104	Sewage	(16 µg/ml)	Kluyvera ascorbata	01.06.2021	KPC	64	128	32
105	Sewage	(16 µg/ml)	Pseudomonas putida	01.06.2021	IMP	64	16	64
106	Sewage	(16 µg/ml)	Enterobacter asburiae	01.06.2021		32	8	16
107	Sewage	(16 µg/ml)	Kluyvera ascorbata	01.06.2021	KPC	>128	128	64	done
108	Sewage	(16 µg/ml)	Pseudomonas putida	01.06.2021	IMP	64	32	64
109	Sewage	(16 µg/ml)	Enterobacter cloacae	01.06.2021	KPC	64	64	64	done
110	Sewage	(16 µg/ml)	Enterobacter cloacae	01.06.2021		64	64	64
111	Sewage	(8 µg/ml)	Unidentified	07.09.2021
112	Sewage	(8 µg/ml)	Pseudomonas putida	07.09.2021
113	Sewage	(8 µg/ml)	Enterobacter cloacae	07.09.2021		16	8	4
114	Sewage	(8 µg/ml)	Unidentified	07.09.2021
115	Sewage	(8 µg/ml)	Enterobacter cloacae	07.09.2021		16	8	4
116	Sewage	(8 µg/ml)	Enterobacter bugandensis	07.09.2021
117	Sewage	(8 µg/ml)	Enterobacter bugandensis	07.09.2021
118	Sewage	CHROMagar	Aeromonas hydrophila	21.09.2021
119	Sewage	CHROMagar	Unidentified	21.09.2021
120	Sewage	CHROMagar	Aeromonas caviae	21.09.2021
121	Sewage	CHROMagar	Enterobacter asburiae	28.09.2021	KPC	64	32	8
122	Sewage	CHROMagar	Enterobacter cloacae	28.09.2021	KPC	64	32	8
123	Sewage	CHROMagar	Enterobacter cloacae	28.09.2021	KPC	64	32	8
124	Sewage	CHROMagar	Enterobacter kobei	28.09.2021	KPC+IMP	64	32	8	done
125	Sewage	CHROMagar	Enterobacter cloacae	28.09.2021		16	8	4
126	Sewage	CHROMagar	Enterobacter bugandensis	28.09.2021
127	Sewage	CHROMagar	Enterobacter bugandensis	28.09.2021
128	Sewage	CHROMagar	Enterobacter cloacae	28.09.2021		16	8	4
129	Sewage	CHROMagar	Klebsiella pneumoniae	28.09.2021	KPC	>128	64	64
130	Sewage	CHROMagar	Enterobacter bugandensis	28.09.2021	KPC	64	32	16	done
131	Sewage	CHROMagar	Enterobacter asburiae	28.09.2021	KPC	64	32	8
132	Sewage	CHROMagar	Enterobacter bugandensis	28.09.2021
133	Sewage	CHROMagar	Enterobacter kobei	28.09.2021		16	8	4
134	Sewage	CHROMagar	Enterobacter cloacae	28.09.2021		16	8	4
135	Sewage	CHROMagar	Klebsiella pneumoniae	28.09.2021	KPC	32	32	8
136	Sewage	CHROMagar	Klebsiella pneumoniae	28.09.2021	KPC	64	32	16
137	Sewage	CHROMagar	Enterobacter kobei	28.09.2021	KPC	64	32	8
138	Sewage	CHROMagar	Enterobacter bugandensis	28.09.2021
139	Sewage	CHROMagar	Enterobacter bugandensis	28.09.2021
140	Sewage	CHROMagar	Enterobacter bugandensis	28.09.2021
141	Sewage	CHROMagar	Enterobacter bugandensis	28.09.2021
142	Sewage	CHROMagar	Stenotrophomonas maltophilia	28.09.2021
143	Sewage	CHROMagar	Enterobacter bugandensis	28.09.2021
144	Sewage	CHROMagar	Enterobacter kobei	28.09.2021		16	8	4
145	Sewage	CHROMagar	Enterobacter kobei	28.09.2021	KPC	64	32	8
146	Sewage	CHROMagar	Enterobacter bugandensis	28.09.2021
147	Sewage	CHROMagar	Enterobacter cloacae	28.09.2021	KPC	32	16	4
148	Sewage	CHROMagar	Enterobacter bugandensis	28.09.2021
149	Sewage	CHROMagar	Kluyvera georgiana	28.09.2021	KPC	32	16	4
150	Sewage	CHROMagar	Enterobacter asburiae	28.09.2021		32	4	4
151	Sewage	CHROMagar	Enterobacter bugandensis	28.09.2021
152	Sewage	CHROMagar	Enterobacter bugandensis	05.10.2021
153	Sewage	CHROMagar	Aeromonas caviae	05.10.2021
154	Sewage	CHROMagar	Aeromonas caviae	05.10.2021
155	Sewage	CHROMagar	Aeromonas caviae	05.10.2021
156	Sewage	CHROMagar	Aeromonas caviae	05.10.2021
157	Sewage	CHROMagar	Aeromonas caviae	05.10.2021
158	Sewage	CHROMagar	Aeromonas veronii	05.10.2021
159	Sewage	CHROMagar	Enterobacter bugandensis	05.10.2021
160	Sewage	CHROMagar	Aeromonas caviae	05.10.2021
161	Sewage	CHROMagar	Aeromonas media	05.10.2021
162	Sewage	CHROMagar	Enterobacter cloacae	05.10.2021		8	8	4
163	Sewage	CHROMagar	Aeromonas caviae	05.10.2021
164	Sewage	CHROMagar	Aeromonas caviae	05.10.2021
165	Sewage	CHROMagar	Aeromonas caviae	05.10.2021
166	Sewage	CHROMagar	Enterobacter bugandensis	05.10.2021
167	Sewage	CHROMagar	Klebsiella oxytoca	05.10.2021	KPC	64	64	32
168	Sewage	CHROMagar	Aeromonas caviae	05.10.2021
169	Sewage	CHROMagar	Aeromonas caviae	05.10.2021
170	Sewage	CHROMagar	Aeromonas veronii	05.10.2021
171	Sewage	CHROMagar	Aeromonas caviae	05.10.2021
172	Sewage	CHROMagar	Enterobacter cloacae	05.10.2021	KPC	32	16	4
173	Sewage	CHROMagar	Aeromonas caviae	05.10.2021
174	Sewage	CHROMagar	Aeromonas caviae	05.10.2021
175	Sewage	CHROMagar	Aeromonas caviae	05.10.2021
176	Sewage	CHROMagar	Aeromonas caviae	05.10.2021
177	Sewage	CHROMagar	Raoultella ornithinolytica	19.10.2021
178	Sewage	CHROMagar	Pseudomonas putida	19.10.2021
179	Sewage	CHROMagar	Aeromonas caviae	19.10.2021
180	Sewage	CHROMagar	Aeromonas caviae	19.10.2021
181	Sewage	CHROMagar	Aeromonas veronii	19.10.2021
182	Sewage	CHROMagar	Citrobacter freundii	19.10.2021		32	16	4
183	Sewage	CHROMagar	Aeromonas veronii	19.10.2021
184	Sewage	CHROMagar	Pseudomonas aeruginosa	19.10.2021	VIM	64	32	64	done
185	Sewage	CHROMagar	Aeromonas veronii	19.10.2021
186	Sewage	CHROMagar	Pseudomonas putida	19.10.2021
187	Sewage	CHROMagar	Aeromonas veronii	19.10.2021
188	Sewage	CHROMagar	Aeromonas veronii	19.10.2021
189	Sewage	CHROMagar	Aeromonas veronii	21.10.2021
190	Sewage	CHROMagar	Aeromonas veronii	21.10.2021
191	Sewage	CHROMagar	Aeromonas veronii	21.10.2021
192	Sewage	CHROMagar	Aeromonas veronii	21.10.2021
193	Sewage	CHROMagar	Aeromonas media	21.10.2021
194	Sewage	CHROMagar	Aeromonas veronii	21.10.2021
195	Sewage	CHROMagar	Aeromonas hydrophila	21.10.2021
196	Sewage	CHROMagar	Klebsiella pneumoniae	21.10.2021	KPC	64	16	64	done
197	Sewage	CHROMagar	Klebsiella pneumoniae	21.10.2021	KPC	32	16	16
198	Sewage	CHROMagar	Aeromonas caviae	21.10.2021
199	Sewage	CHROMagar	Aeromonas veronii	21.10.2021
200	Sewage	CHROMagar	Aeromonas veronii	21.10.2021
201	Sewage	CHROMagar	Aeromonas caviae	21.10.2021
202	Sewage	CHROMagar	Klebsiella oxytoca	21.10.2021	KPC	64	16	32
203	Sewage	CHROMagar	Klebsiella oxytoca	21.10.2021	KPC	32	32	32
204	Sewage	CHROMagar	Klebsiella pneumoniae	26.10.2021	KPC+GES	32	16	32
205	Sewage	CHROMagar	Klebsiella pneumoniae	26.10.2021	KPC+GES	16	16	32
206	Sewage	CHROMagar	Citrobacter freundii	26.10.2021	KPC	64	32	64
207	Sewage	CHROMagar	Citrobacter freundii	26.10.2021	KPC	64	64	64
208	Sewage	CHROMagar	Enterobacter cloacae	28.10.2021	KPC	16	8	64
209	Sewage	CHROMagar	Enterobacter cloacae	28.10.2021		32	16	4
210	Sewage	CHROMagar	Klebsiella oxytoca	28.10.2021		16	16	32
211	Sewage	CHROMagar	Klebsiella oxytoca	02.11.2021	KPC	128	64	32
212	Sewage	CHROMagar	Klebsiella pneumoniae	02.11.2021	KPC+GES	32	8	64
213	Sewage	CHROMagar	Klebsiella oxytoca	02.11.2021	KPC	64	8	32
214	Sewage	CHROMagar	Klebsiella pneumoniae	09.11.2021		8	4	8
215	Sewage	CHROMagar	Klebsiella pneumoniae	09.11.2021	GES	16	4	8	done
216	Sewage	CHROMagar	Klebsiella pneumoniae	09.11.2021	KPC	32	8	16
217	Sewage	CHROMagar	Klebsiella pneumoniae	11.11.2021		16	16	16
218	Sewage	CHROMagar	Klebsiella pneumoniae	11.11.2021		16	8	16
219	Sewage	CHROMagar	Klebsiella pneumoniae	11.11.2021		16	4	8
220	Sewage	CHROMagar	Klebsiella pneumoniae	18.11.2021	KPC+GES	32	32	16
221	Sewage	(16 µg/ml)	Pseudomonas aeruginosa	15.02.2022	VIM	64	32	8	done
222	Sewage	(16 µg/ml)	Pseudomonas aeruginosa	15.02.2022	VIM	64	32	8
223	Sewage	(16 µg/ml)	Pseudomonas aeruginosa	15.02.2022	VIM	64	32	8
224	Sewage	(16 µg/ml)	Klebsiella pneumoniae	15.02.2022	KPC	64	16	8	done
225	Sewage	(16 µg/ml)	Escherichia coli	15.02.2022	KPC	64	16	8	done
226	Sewage	(16 µg/ml)	Acinetobacter johnsonii	15.02.2022	IMP	64	16	8	done
227	Sewage	(16 µg/ml)	Enterobacter cloacae	15.02.2022	KPC	32	8	4	done
228	Sewage	(16 µg/ml)	Pseudomonas aeruginosa	15.02.2022	VIM	64	32	8
229	Sewage	(16 µg/ml)	Klebsiella variicola	22.02.2022	KPC+GES	32	8	4	done
1	Primary sludge	(8 µg/ml)	Enterobacter bugandensis	19.04.2021		16	8	8
2	Primary sludge	(8 µg/ml)	Klebsiella variicola	19.04.2021	OXA-48	32	64	32
3	Primary sludge	(8 µg/ml)	Kluyvera cryocrescens	19.04.2021		64	16	8
4	Primary sludge	(8 µg/ml)	Enterobacter bugandensis	19.04.2021		16	8	16
5	Primary sludge	(8 µg/ml)	Enterobacter bugandensis	19.04.2021		32	8	16
6	Primary sludge	(8 µg/ml)	Enterobacter cloacae	19.04.2021	KPC	64	128	64
7	Primary sludge	(8 µg/ml)	Enterobacter bugandensis	19.04.2021		16	8	16
8	Primary sludge	(8 µg/ml)	Enterobacter bugandensis	19.04.2021		16	8	16
9	Primary sludge	(8 µg/ml)	Enterobacter bugandensis	19.04.2021		16	8	16
10	Primary sludge	(8 µg/ml)	Enterobacter cloacae	19.04.2021		16	8	16
11	Primary sludge	(8 µg/ml)	Klebsiella pneumoniae	19.04.2021	OXA-48	128	128	64	done
12	Primary sludge	(8 µg/ml)	Enterobacter cloacae	26.04.2021		16	8	8
13	Primary sludge	(8 µg/ml)	Enterobacter cloacae	26.04.2021		16	8	8
14	Primary sludge	(8 µg/ml)	Enterobacter asburiae	26.04.2021		16	8	16
15	Primary sludge	(8 µg/ml)	Unidentified	26.04.2021	IMP	128	32	64
16	Primary sludge	(8 µg/ml)	Enterobacter bugandensis	26.04.2021		32	32	16
17	Primary sludge	(8 µg/ml)	Enterobacter bugandensis	26.04.2021		16	8	8
18	Primary sludge	(8 µg/ml)	Enterobacter cloacae	26.04.2021	KPC	64	128	64
19	Primary sludge	(8 µg/ml)	Enterobacter bugandensis	26.04.2021		32	8	16
20	Primary sludge	(8 µg/ml)	Pseudomonas koreensis	11.05.2021		32	64	32
21	Primary sludge	(8 µg/ml)	Enterobacter cloacae	11.05.2021	KPC	64	128	64
22	Primary sludge	(8 µg/ml)	Acinetobacter baumannii	11.05.2021	ND	32	64	64	done
23	Primary sludge	(8 µg/ml)	Pseudomonas koreensis	11.05.2021		32	64	32
24	Primary sludge	(8 µg/ml)	Enterobacter bugandensis	11.05.2021	KPC	64	128	64
25	Primary sludge	(8 µg/ml)	Enterobacter bugandensis	11.05.2021		16	8	16
26	Primary sludge	(8 µg/ml)	Enterobacter bugandensis	11.05.2021		16	8	16
27	Primary sludge	(8 µg/ml)	Enterobacter bugandensis	11.05.2021		64	16	32
28	Primary sludge	(8 µg/ml)	Enterobacter bugandensis	18.05.2021	KPC	128	128	64
29	Primary sludge	(8 µg/ml)	Kluyvera cryocrescens	18.05.2021
30	Primary sludge	(8 µg/ml)	Pseudomonas extremorientalis	18.05.2021		16	32	32
31	Primary sludge	(8 µg/ml)	Kluyvera cryocrescens	18.05.2021	KPC	128	128	64
32	Primary sludge	(8 µg/ml)	Aeromonas caviae	18.05.2021	KPC	128	32	64
33	Primary sludge	(8 µg/ml)	Kluyvera cryocrescens	18.05.2021
34	Primary sludge	(8 µg/ml)	Enterobacter bugandensis	18.05.2021		16	8	16
35	Primary sludge	(8 µg/ml)	Enterobacter cloacae	18.05.2021	KPC	64	64	64
36	Primary sludge	(8 µg/ml)	Enterobacter cloacae	25.05.2021		32	8	16
37	Primary sludge	(8 µg/ml)	Stenotrophomonas maltophilia	25.05.2021	KPC	128	128	64
38	Primary sludge	(8 µg/ml)	Enterobacter bugandensis	25.05.2021		16	8	16
39	Primary sludge	(8 µg/ml)	Kluyvera cryocrescens	25.05.2021
40	Primary sludge	(8 µg/ml)	Enterobacter cloacae	25.05.2021	KPC	64	64	64
41	Primary sludge	(8 µg/ml)	Kluyvera cryocrescens	25.05.2021
42	Primary sludge	(8 µg/ml)	Enterobacter bugandensis	25.05.2021	KPC+GES	128	128	64
43	Primary sludge	(8 µg/ml)	Kluyvera cryocrescens	25.05.2021
44	Primary sludge	(16 µg/ml)	Klebsiella variicola	01.06.2021	GES	32	64	16
45	Primary sludge	(16 µg/ml)	Kluyvera ascorbata	01.06.2021	KPC	128	128	64
46	Primary sludge	(16 µg/ml)	Kluyvera cryocrescens	01.06.2021	KPC	128	128	64
47	Primary sludge	(16 µg/ml)	Kluyvera cryocrescens	01.06.2021
48	Primary sludge	(16 µg/ml)	Kluyvera cryocrescens	01.06.2021
49	Primary sludge	(16 µg/ml)	Kluyvera cryocrescens	01.06.2021
50	Primary sludge	(16 µg/ml)	Kluyvera cryocrescens	01.06.2021	KPC	128	128	64
51	Primary sludge	(16 µg/ml)	Kluyvera georgiana	01.06.2021	KPC	128	128	64
52	Primary sludge	(16 µg/ml)	Citrobacter freundii	01.06.2021
53	Primary sludge	CHROMagar	Enterobacter cloacae	21.09.2021
54	Primary sludge	CHROMagar	Aeromonas caviae	21.09.2021
55	Primary sludge	CHROMagar	Raoultella ornithinolytica	21.09.2021
56	Primary sludge	CHROMagar	Aeromonas caviae	21.09.2021
57	Primary sludge	CHROMagar	Aeromonas caviae	21.09.2021
58	Primary sludge	CHROMagar	Enterobacter asburiae	21.09.2021
59	Primary sludge	CHROMagar	Enterobacter bugandensis	28.09.2021
60	Primary sludge	CHROMagar	Klebsiella variicola	28.09.2021	GES	64	32	32
61	Primary sludge	CHROMagar	Enterobacter bugandensis	28.09.2021
62	Primary sludge	CHROMagar	Klebsiella pneumoniae	28.09.2021	KPC	128	64	64
63	Primary sludge	CHROMagar	Enterobacter cloacae	28.09.2021
64	Primary sludge	CHROMagar	Stenotrophomonas maltophilia	28.09.2021
65	Primary sludge	CHROMagar	Stenotrophomonas maltophilia	28.09.2021
66	Primary sludge	CHROMagar	Enterobacter bugandensis	28.09.2021
67	Primary sludge	CHROMagar	Enterobacter cloacae	28.09.2021	KPC	64	16	16
68	Primary sludge	CHROMagar	Enterobacter bugandensis	28.09.2021
69	Primary sludge	CHROMagar	Enterobacter cloacae	28.09.2021	KPC	64	16	16
70	Primary sludge	CHROMagar	Enterobacter cloacae	28.09.2021	KPC	64	16	16
71	Primary sludge	CHROMagar	Klebsiella pneumoniae	28.09.2021	KPC	128	64	32	done
72	Primary sludge	CHROMagar	Enterobacter bugandensis	28.09.2021
73	Primary sludge	(8 µg/ml)	Klebsiella variicola	07.09.2021	GES	64	64	16
74	Primary sludge	(8 µg/ml)	Enterobacter cloacae	07.09.2021	KPC	64	32	16
75	Primary sludge	(8 µg/ml)	Enterobacter bugandensis	07.09.2021
76	Primary sludge	(8 µg/ml)	Enterobacter bugandensis	07.09.2021
77	Primary sludge	(8 µg/ml)	Enterobacter cloacae	07.09.2021	KPC	64	32	8
78	Primary sludge	(8 µg/ml)	Enterobacter asburiae	07.09.2021
79	Primary sludge	(8 µg/ml)	Klebsiella variicola	07.09.2021	GES	64	64	16
80	Primary sludge	(8 µg/ml)	Enterobacter bugandensis	07.09.2021
81	Primary sludge	(8 µg/ml)	Klebsiella pneumoniae	07.09.2021	KPC	64	32	32
82	Primary sludge	(8 µg/ml)	Enterobacter bugandensis	07.09.2021
83	Primary sludge	(8 µg/ml)	Enterobacter cloacae	07.09.2021
84	Primary sludge	CHROMagar	Enterobacter bugandensis	28.09.2021
85	Primary sludge	CHROMagar	Enterobacter cloacae	28.09.2021	KPC	64	32	16
86	Primary sludge	CHROMagar	Klebsiella variicola	28.09.2021	GES	64	64	32
87	Primary sludge	CHROMagar	Enterobacter cloacae	28.09.2021
88	Primary sludge	CHROMagar	Klebsiella variicola	28.09.2021	GES	64	32	32
89	Primary sludge	CHROMagar	Enterobacter bugandensis	28.09.2021
90	Primary sludge	CHROMagar	Enterobacter asburiae	28.09.2021	KPC	64	16	8
91	Primary sludge	CHROMagar	Enterobacter asburiae	28.09.2021	KPC+GES	32	16	4
92	Primary sludge	CHROMagar	Klebsiella variicola	28.09.2021	GES	32	32	32
93	Primary sludge	CHROMagar	Unidentified	28.09.2021
94	Primary sludge	CHROMagar	Citrobacter braakii	28.09.2021	KPC	32	8	4
95	Primary sludge	CHROMagar	Klebsiella variicola	28.09.2021	GES	64	32	32
96	Primary sludge	CHROMagar	Enterobacter bugandensis	28.09.2021
97	Primary sludge	CHROMagar	Klebsiella variicola	28.09.2021	GES	64	32	32
98	Primary sludge	CHROMagar	Enterobacter bugandensis	28.09.2021
99	Primary sludge	CHROMagar	Enterobacter bugandensis	28.09.2021
100	Primary sludge	CHROMagar	Enterobacter bugandensis	28.09.2021
101	Primary sludge	CHROMagar	Aeromonas caviae	05.10.2021
102	Primary sludge	CHROMagar	Aeromonas hydrophila	05.10.2021
103	Primary sludge	CHROMagar	Aeromonas caviae	05.10.2021
104	Primary sludge	CHROMagar	Aeromonas caviae	05.10.2021
105	Primary sludge	CHROMagar	Aeromonas caviae	05.10.2021
106	Primary sludge	CHROMagar	Aeromonas hydrophila	05.10.2021
107	Primary sludge	CHROMagar	Aeromonas caviae	05.10.2021
108	Primary sludge	CHROMagar	Aeromonas caviae	05.10.2021
109	Primary sludge	CHROMagar	Klebsiella pneumoniae	05.10.2021	KPC	64	32	32
110	Primary sludge	CHROMagar	Aeromonas hydrophila	05.10.2021
111	Primary sludge	CHROMagar	Aeromonas hydrophila	05.10.2021
112	Primary sludge	CHROMagar	Aeromonas media	05.10.2021
113	Primary sludge	CHROMagar	Enterobacter bugandensis	05.10.2021
114	Primary sludge	CHROMagar	Enterobacter bugandensis	05.10.2021
115	Primary sludge	CHROMagar	Enterobacter bugandensis	05.10.2021
116	Primary sludge	CHROMagar	Aeromonas caviae	05.10.2021
117	Primary sludge	CHROMagar	Pseudomonas koreensis	05.10.2021
118	Primary sludge	CHROMagar	Enterobacter bugandensis	05.10.2021
119	Primary sludge	CHROMagar	Enterobacter bugandensis	05.10.2021
120	Primary sludge	CHROMagar	Aeromonas veronii	05.10.2021
121	Primary sludge	CHROMagar	Aeromonas caviae	05.10.2021
122	Primary sludge	CHROMagar	Aeromonas caviae	05.10.2021
123	Primary sludge	CHROMagar	Aeromonas hydrophila	05.10.2021
124	Primary sludge	CHROMagar	Enterobacter cloacae	05.10.2021
125	Primary sludge	CHROMagar	Aeromonas hydrophila	05.10.2021
126	Primary sludge	CHROMagar	Enterobacter bugandensis	05.10.2021
127	Primary sludge	CHROMagar	Aeromonas caviae	05.10.2021
128	Primary sludge	CHROMagar	Aeromonas hydrophila	05.10.2021
129	Primary sludge	CHROMagar	Aeromonas caviae	05.10.2021
130	Primary sludge	CHROMagar	Raoultella ornithinolytica	05.10.2021
131	Primary sludge	CHROMagar	Aeromonas caviae	05.10.2021
132	Primary sludge	CHROMagar	Pseudomonas monteilii	19.10.2021
133	Primary sludge	CHROMagar	Klebsiella oxytoca	19.10.2021	KPC	64	64	16
134	Primary sludge	CHROMagar	Aeromonas hydrophila	19.10.2021
135	Primary sludge	CHROMagar	Aeromonas veronii	19.10.2021
136	Primary sludge	CHROMagar	Aeromonas veronii	19.10.2021
137	Primary sludge	CHROMagar	Aeromonas caviae	19.10.2021
138	Primary sludge	CHROMagar	Klebsiella oxytoca	19.10.2021	KPC	64	32	16
139	Primary sludge	CHROMagar	Aeromonas caviae	19.10.2021
140	Primary sludge	CHROMagar	Citrobacter freundii	19.10.2021	OXA-48+KPC	32	16	8
141	Primary sludge	CHROMagar	Aeromonas hydrophila	19.10.2021
142	Primary sludge	CHROMagar	Aeromonas veronii	19.10.2021
143	Primary sludge	CHROMagar	Citrobacter freundii	19.10.2021
144	Primary sludge	CHROMagar	Citrobacter freundii	19.10.2021
145	Primary sludge	CHROMagar	Pseudomonas putida	19.10.2021
146	Primary sludge	CHROMagar	Aeromonas hydrophila	21.10.2021
147	Primary sludge	CHROMagar	Aeromonas caviae	21.10.2021
148	Primary sludge	CHROMagar	Aeromonas veronii	21.10.2021
149	Primary sludge	CHROMagar	Aeromonas hydrophila	21.10.2021
150	Primary sludge	CHROMagar	Aeromonas veronii	21.10.2021
151	Primary sludge	CHROMagar	Aeromonas caviae	21.10.2021
152	Primary sludge	CHROMagar	Klebsiella oxytoca	21.10.2021	KPC	16	8	4
153	Primary sludge	CHROMagar	Aeromonas veronii	21.10.2021
154	Primary sludge	CHROMagar	Aeromonas caviae	21.10.2021
155	Primary sludge	CHROMagar	Raoultella ornithinolytica	21.10.2021
156	Primary sludge	CHROMagar	Aeromonas hydrophila	21.10.2021
157	Primary sludge	CHROMagar	Klebsiella pneumoniae	21.10.2021	KPC	128	64	32
158	Primary sludge	CHROMagar	Aeromonas hydrophila	21.10.2021
159	Primary sludge	CHROMagar	Klebsiella oxytoca	21.10.2021	KPC	64	16	32
160	Primary sludge	CHROMagar	Klebsiella pneumoniae	21.10.2021	KPC	64	16	32	done
161	Primary sludge	CHROMagar	Klebsiella oxytoca	21.10.2021	KPC	64	64	32
162	Primary sludge	CHROMagar	Klebsiella pneumoniae	21.10.2021	KPC	16	16	8
163	Primary sludge	CHROMagar	Aeromonas hydrophila	21.10.2021
164	Primary sludge	CHROMagar	Aeromonas caviae	21.10.2021
165	Primary sludge	CHROMagar	Raoultella ornithinolytica	21.10.2021
166	Primary sludge	CHROMagar	Aeromonas caviae	21.10.2021
167	Primary sludge	CHROMagar	Citrobacter freundii	21.10.2021
168	Primary sludge	CHROMagar	Aeromonas caviae	21.10.2021
169	Primary sludge	CHROMagar	Citrobacter freundii	26.10.2021
170	Primary sludge	CHROMagar	Klebsiella oxytoca	26.10.2021	KPC	64	64	8
171	Primary sludge	CHROMagar	Escherichia coli	26.10.2021	KPC	64	64	8
172	Primary sludge	CHROMagar	Escherichia coli	26.10.2021	KPC	32	64	8	done
173	Primary sludge	CHROMagar	Citrobacter freundii	26.10.2021		16	64	4
174	Primary sludge	CHROMagar	Aeromonas caviae	26.10.2021		8	64	4
175	Primary sludge	CHROMagar	Aeromonas hydrophila	26.10.2021	ND	64	64	16	done
176	Primary sludge	CHROMagar	Stenotrophomonas maltophilia	26.10.2021	ND	64	64	32
177	Primary sludge	CHROMagar	Acinetobacter calcoaceticus	26.10.2021		8	8	4
178	Primary sludge	CHROMagar	Citrobacter freundii	26.10.2021	OXA-48	128	64	32
179	Primary sludge	CHROMagar	Citrobacter freundii	26.10.2021	OXA-48	128	64	32
180	Primary sludge	CHROMagar	Klebsiella variicola	28.10.2021	KPC	64	64	16
181	Primary sludge	CHROMagar	Citrobacter freundii	28.10.2021		16	64	4
182	Primary sludge	CHROMagar	Enterobacter cloacae	28.10.2021		32	32	8
183	Primary sludge	CHROMagar	Stenotrophomonas maltophilia	28.10.2021		16	64	32
184	Primary sludge	CHROMagar	Stenotrophomonas maltophilia	28.10.2021		16	64	32
185	Primary sludge	CHROMagar	Citrobacter braakii	28.10.2021		16	64	4
186	Primary sludge	CHROMagar	Enterobacter cloacae	28.10.2021		16	8	4
187	Primary sludge	CHROMagar	Citrobacter freundii	28.10.2021		16	32	4
188	Primary sludge	CHROMagar	Enterobacter cloacae	28.10.2021	KPC	32	32	16
189	Primary sludge	CHROMagar	Klebsiella pneumoniae	28.10.2021		16	64	4
190	Primary sludge	CHROMagar	Klebsiella variicola	28.10.2021	KPC	32	32	8
191	Primary sludge	CHROMagar	Klebsiella oxytoca	28.10.2021	KPC	64	16	32
192	Primary sludge	CHROMagar	Enterobacter cloacae	28.10.2021	KPC	64	16	8
193	Primary sludge	CHROMagar	Enterobacter cloacae	28.10.2021	KPC	32	16	16
194	Primary sludge	CHROMagar	Enterobacter cloacae	28.10.2021	KPC+GES	64	16	4	done
195	Primary sludge	CHROMagar	Citrobacter freundii	28.10.2021	KPC	64	16	4	done
196	Primary sludge	CHROMagar	Klebsiella pneumoniae	28.10.2021	KPC	64	32	32
197	Primary sludge	CHROMagar	Klebsiella pneumoniae	28.10.2021	KPC	32	16	32
198	Primary sludge	CHROMagar	Klebsiella pneumoniae	28.10.2021		32	8	32
199	Primary sludge	CHROMagar	Enterobacter asburiae	28.10.2021
200	Primary sludge	CHROMagar	Citrobacter freundii	28.10.2021
201	Primary sludge	CHROMagar	Klebsiella pneumoniae	9.11.2021	KPC	32	16	32
202	Primary sludge	CHROMagar	Klebsiella pneumoniae	9.11.2021	KPC	32	32	32
203	Primary sludge	CHROMagar	Klebsiella pneumoniae	9.11.2021	KPC	32	64	32
204	Primary sludge	CHROMagar	Klebsiella pneumoniae	9.11.2021		16	32	16
205	Primary sludge	CHROMagar	Klebsiella oxytoca	9.11.2021	KPC	16	16	4
206	Primary sludge	CHROMagar	Klebsiella oxytoca	9.11.2021	KPC	16	16	8
207	Primary sludge	CHROMagar	Klebsiella oxytoca	9.11.2021	KPC	32	16	8
208	Primary sludge	CHROMagar	Citrobacter freundii	9.11.2021
209	Primary sludge	CHROMagar	Klebsiella oxytoca	9.11.2021	GES	16	16	4
210	Primary sludge	CHROMagar	Klebsiella oxytoca	9.11.2021	GES	32	32	8
211	Primary sludge	CHROMagar	Klebsiella oxytoca	9.11.2021	KPC	64	32	32
212	Primary sludge	CHROMagar	Klebsiella oxytoca	9.11.2021	KPC	64	32	32	done
213	Primary sludge	CHROMagar	Citrobacter freundii	11.11.2021
214	Primary sludge	CHROMagar	Citrobacter freundii	11.11.2021
215	Primary sludge	CHROMagar	Klebsiella pneumoniae	11.11.2021		32	16	32
216	Primary sludge	CHROMagar	Klebsiella oxytoca	11.11.2021	KPC	64	64	32
217	Primary sludge	CHROMagar	Klebsiella oxytoca	11.11.2021		32	8	16
218	Primary sludge	CHROMagar	Citrobacter freundii	11.11.2021
219	Primary sludge	CHROMagar	Klebsiella pneumoniae	11.11.2021		32	8	16
220	Primary sludge	CHROMagar	Citrobacter braakii	11.11.2021		32	16	8
221	Primary sludge	CHROMagar	Klebsiella oxytoca	11.11.2021		32	64	16
222	Primary sludge	CHROMagar	Klebsiella oxytoca	11.11.2021	KPC	32	32	16
223	Primary sludge	CHROMagar	Klebsiella oxytoca	11.11.2021	KPC	128	64	32
224	Primary sludge	CHROMagar	Klebsiella pneumoniae	11.11.2021	KPC	128	64	32
225	Primary sludge	CHROMagar	Klebsiella oxytoca	11.11.2021	KPC	64	16	32
226	Primary sludge	CHROMagar	Klebsiella oxytoca	16.11.2021		32	8	16
227	Primary sludge	CHROMagar	Klebsiella oxytoca	16.11.2021	KPC	64	64	32
228	Primary sludge	CHROMagar	Klebsiella oxytoca	16.11.2021		32	8	16
229	Primary sludge	CHROMagar	Klebsiella oxytoca	16.11.2021	KPC	64	32	32
230	Primary sludge	CHROMagar	Klebsiella variicola	16.11.2021		16	8	4
231	Primary sludge	CHROMagar	Klebsiella pneumoniae	16.11.2021	KPC	64	16	32
232	Primary sludge	CHROMagar	Enterobacter cloacae	16.11.2021	IMP+GES	64	16	8	done
233	Primary sludge	CHROMagar	Klebsiella oxytoca	16.11.2021		16	8	16
234	Primary sludge	CHROMagar	Klebsiella oxytoca	16.11.2021		16	8	8
235	Primary sludge	CHROMagar	Klebsiella oxytoca	16.11.2021		32	16	16
236	Primary sludge	CHROMagar	Citrobacter freundii	16.11.2021
237	Primary sludge	CHROMagar	Klebsiella oxytoca	16.11.2021		16	8	4
238	Primary sludge	CHROMagar	Klebsiella oxytoca	16.11.2021		16	8	4
239	Primary sludge	CHROMagar	Klebsiella oxytoca	16.11.2021		16	8	16
240	Primary sludge	CHROMagar	Klebsiella oxytoca	16.11.2021		32	16	16
241	Primary sludge	CHROMagar	Klebsiella oxytoca	16.11.2021		32	16	16
242	Primary sludge	CHROMagar	Citrobacter braakii	16.11.2021		32	16	4
243	Primary sludge	CHROMagar	Klebsiella oxytoca	16.11.2021		32	16	16
244	Primary sludge	CHROMagar	Klebsiella oxytoca	16.11.2021		32	16	16
245	Primary sludge	CHROMagar	Klebsiella oxytoca	16.11.2021		32	16	16
246	Primary sludge	CHROMagar	Citrobacter freundii	16.11.2021
247	Primary sludge	CHROMagar	Citrobacter freundii	16.11.2021
248	Primary sludge	CHROMagar	Klebsiella pneumoniae	18.11.2021		32	8	16
249	Primary sludge	CHROMagar	Klebsiella pneumoniae	18.11.2021	KPC	>128	64	32
250	Primary sludge	CHROMagar	Klebsiella pneumoniae	18.11.2021		32	16	8
251	Primary sludge	CHROMagar	Klebsiella pneumoniae	18.11.2021	KPC	64	64	32
252	Primary sludge	CHROMagar	Klebsiella pneumoniae	18.11.2021	OXA-48	16	8	8
253	Primary sludge	(16 µg/ml)	Pseudomonas aeruginosa	01.02.2022	VIM	64	32	8
254	Primary sludge	(16 µg/ml)	Pseudomonas aeruginosa	01.02.2022	VIM	64	32	8	done
255	Primary sludge	(16 µg/ml)	Pseudomonas aeruginosa	08.02.2022	VIM	64	32	8
256	Primary sludge	(16 µg/ml)	Pseudomonas aeruginosa	08.02.2022	VIM	64	32	8	done
257	Primary sludge	(16 µg/ml)	Klebsiella pneumoniae	08.02.2022	KPC	64	32	8	done
258	Primary sludge	(16 µg/ml)	Pseudomonas aeruginosa	22.02.2022	VIM	64	32	8
259	Primary sludge	(16 µg/ml)	Klebsiella variicola	22.02.2022	KPC	32	8	4
1	Secondary sludge	(8 µg/ml)	Enterobacter bugandensis	19.04.2021		64	64	32
2	Secondary sludge	(8 µg/ml)	Klebsiella variicola	19.04.2021		64	32	32
3	Secondary sludge	(8 µg/ml)	Klebsiella variicola	19.04.2021		64	32	32
4	Secondary sludge	(8 µg/ml)	Klebsiella pneumoniae	19.04.2021	OXA-48	128	128	64
5	Secondary sludge	(8 µg/ml)	Enterobacter cloacae	19.04.2021		32	8	16
6	Secondary sludge	(8 µg/ml)	Stenotrophomonas maltophilia	19.04.2021
7	Secondary sludge	(8 µg/ml)	Enterobacter bugandensis	19.04.2021		16	8	16
8	Secondary sludge	(8 µg/ml)	Enterobacter asburiae	19.04.2021		32	16	8
9	Secondary sludge	(8 µg/ml)	Enterobacter bugandensis	19.04.2021		32	16	32
10	Secondary sludge	(8 µg/ml)	Enterobacter bugandensis	19.04.2021		32	8	16
11	Secondary sludge	(8 µg/ml)	Enterobacter bugandensis	19.04.2021		32	8	32
12	Secondary sludge	(8 µg/ml)	Enterobacter bugandensis	19.04.2021		16	4	32
13	Secondary sludge	(8 µg/ml)	Enterobacter cloacae	19.04.2021		16	8	16
14	Secondary sludge	(8 µg/ml)	Enterobacter bugandensis	19.04.2021		16	8	32
15	Secondary sludge	(8 µg/ml)	Enterobacter cloacae	19.04.2021	KPC+GES	32	16	32
16	Secondary sludge	(8 µg/ml)	Klebsiella variicola	26.04.2021		64	32	32
17	Secondary sludge	(8 µg/ml)	Klebsiella variicola	26.04.2021		64	32	32
18	Secondary sludge	(8 µg/ml)	Klebsiella variicola	26.04.2021		64	64	32
19	Secondary sludge	(8 µg/ml)	Enterobacter cloacae	26.04.2021
20	Secondary sludge	(8 µg/ml)	Enterobacter asburiae	26.04.2021		64	64	32
21	Secondary sludge	(8 µg/ml)	Enterobacter cloacae	26.04.2021		16	8	4
22	Secondary sludge	(8 µg/ml)	Klebsiella variicola	26.04.2021	KPC	128	64	64	done
23	Secondary sludge	(8 µg/ml)	Enterobacter cloacae	26.04.2021		32	16	32
24	Secondary sludge	(8 µg/ml)	Enterobacter asburiae	11.05.2021		16	8	32
25	Secondary sludge	(8 µg/ml)	Kluyvera cryocrescens	11.05.2021
26	Secondary sludge	(8 µg/ml)	Stenotrophomonas maltophilia	11.05.2021	ND	128	128	64
27	Secondary sludge	(8 µg/ml)	Kluyvera cryocrescens	11.05.2021
28	Secondary sludge	(8 µg/ml)	Enterobacter cloacae	11.05.2021		64	64	32
29	Secondary sludge	(8 µg/ml)	Kluyvera cryocrescens	11.05.2021
30	Secondary sludge	(8 µg/ml)	Enterobacter bugandensis	11.05.2021	KPC	128	128	64
31	Secondary sludge	(8 µg/ml)	Stenotrophomonas maltophilia	11.05.2021	ND	64	128	64
32	Secondary sludge	(8 µg/ml)	Enterobacter bugandensis	18.05.2021		64	64	32
33	Secondary sludge	(8 µg/ml)	Pseudomonas extremorientalis	18.05.2021		16	128	32
34	Secondary sludge	(8 µg/ml)	Enterobacter cloacae	18.05.2021	KPC	128	64	64	done
35	Secondary sludge	(8 µg/ml)	Pseudomonas monteilii	18.05.2021
36	Secondary sludge	(8 µg/ml)	Enterobacter bugandensis	18.05.2021		64	64	32
37	Secondary sludge	(8 µg/ml)	Pseudomonas extremorientalis	18.05.2021		64	32	32
38	Secondary sludge	(8 µg/ml)	Pseudomonas extremorientalis	18.05.2021		8	8	16
39	Secondary sludge	(8 µg/ml)	Pseudomonas monteilii	18.05.2021	IMP	128	32	64
40	Secondary sludge	(8 µg/ml)	Escherichia coli	25.05.2021	KPC	64	64	32	done
41	Secondary sludge	(8 µg/ml)	Kluyvera cryocrescens	25.05.2021
42	Secondary sludge	(8 µg/ml)	Enterobacter bugandensis	25.05.2021		16	8	16
43	Secondary sludge	(8 µg/ml)	Enterobacter bugandensis	25.05.2021		16	8	16
44	Secondary sludge	(8 µg/ml)	Enterobacter bugandensis	25.05.2021		64	64	32
45	Secondary sludge	(8 µg/ml)	Enterobacter bugandensis	25.05.2021
46	Secondary sludge	(8 µg/ml)	Kluyvera cryocrescens	25.05.2021	KPC	64	32	16
47	Secondary sludge	(8 µg/ml)	Enterobacter bugandensis	25.05.2021		64	32	32
48	Secondary sludge	(16 µg/ml)	Pseudomonas putida	01.06.2021	IMP	>128	32	64
49	Secondary sludge	(16 µg/ml)	Unidentified	01.06.2021		64	32	32
50	Secondary sludge	(16 µg/ml)	Pseudomonas putida	01.06.2021	IMP	>128	64	64
51	Secondary sludge	(16 µg/ml)	Pseudomonas putida	01.06.2021	IMP	>128	64	64
52	Secondary sludge	(16 µg/ml)	Kluyvera ascorbata	01.06.2021		32	64	8
53	Secondary sludge	(16 µg/ml)	Pseudomonas putida	01.06.2021	ND	128	16	64
54	Secondary sludge	(16 µg/ml)	Kluyvera georgiana	01.06.2021	KPC	>128	128	64
55	Secondary sludge	(16 µg/ml)	Kluyvera ascorbata	01.06.2021	KPC	>128	128	64
56	Secondary sludge	(16 µg/ml)	Kluyvera cryocrescens	01.06.2021
57	Secondary sludge	(16 µg/ml)	Pseudomonas putida	01.06.2021	IMP	64	128	64
58	Secondary sludge	(8 µg/ml)	Enterobacter bugandensis	07.09.2021
59	Secondary sludge	(8 µg/ml)	Enterobacter cloacae	07.09.2021	KPC	64	32	16
60	Secondary sludge	(8 µg/ml)	Enterobacter bugandensis	07.09.2021
61	Secondary sludge	(8 µg/ml)	Klebsiella variicola	07.09.2021
62	Secondary sludge	(8 µg/ml)	Enterobacter bugandensis	07.09.2021
63	Secondary sludge	(8 µg/ml)	Enterobacter bugandensis	07.09.2021
64	Secondary sludge	(8 µg/ml)	Aeromonas caviae	07.09.2021
65	Secondary sludge	CHROMagar	Pseudomonas monteilii	21.09.2021
66	Secondary sludge	CHROMagar	Aeromonas caviae	21.09.2021
67	Secondary sludge	CHROMagar	Pseudomonas monteilii	21.09.2021
68	Secondary sludge	CHROMagar	Aeromonas caviae	21.09.2021
69	Secondary sludge	CHROMagar	Aeromonas caviae	21.09.2021
70	Secondary sludge	CHROMagar	Enterobacter bugandensis	28.09.2021
71	Secondary sludge	CHROMagar	Enterobacter kobei	28.09.2021
72	Secondary sludge	CHROMagar	Enterobacter bugandensis	28.09.2021
73	Secondary sludge	CHROMagar	Enterobacter cloacae	28.09.2021	KPC	32	16	8
74	Secondary sludge	CHROMagar	Enterobacter asburiae	28.09.2021
75	Secondary sludge	CHROMagar	Enterobacter bugandensis	28.09.2021
76	Secondary sludge	CHROMagar	Enterobacter bugandensis	28.09.2021
77	Secondary sludge	CHROMagar	Enterobacter cloacae	28.09.2021	KPC	64	16	8	done
78	Secondary sludge	CHROMagar	Klebsiella variicola	28.09.2021	KPC+GES	64	32	16
79	Secondary sludge	CHROMagar	Pseudomonas aeruginosa	28.09.2021	VIM	128	64	32
80	Secondary sludge	CHROMagar	Enterobacter cloacae	28.09.2021	KPC	64	32	16	done
81	Secondary sludge	CHROMagar	Enterobacter bugandensis	28.09.2021
82	Secondary sludge	CHROMagar	Klebsiella pneumoniae	28.09.2021	KPC+GES	128	64	32
83	Secondary sludge	CHROMagar	Enterobacter asburiae	28.09.2021
84	Secondary sludge	CHROMagar	Klebsiella pneumoniae	28.09.2021	OXA-48+KPC	128	64	32	done
85	Secondary sludge	CHROMagar	Pseudomonas monteilii	28.09.2021
86	Secondary sludge	CHROMagar	Pseudomonas aeruginosa	28.09.2021	VIM	128	64	32
87	Secondary sludge	CHROMagar	Klebsiella pneumoniae	28.09.2021	KPC	128	64	32
88	Secondary sludge	CHROMagar	Enterobacter bugandensis	28.09.2021
89	Secondary sludge	CHROMagar	Pseudomonas monteilii	28.09.2021
90	Secondary sludge	CHROMagar	Enterobacter asburiae	28.09.2021
91	Secondary sludge	CHROMagar	Klebsiella oxytoca	05.10.2021		64	16	8
92	Secondary sludge	CHROMagar	Aeromonas caviae	05.10.2021
93	Secondary sludge	CHROMagar	Aeromonas hydrophila	05.10.2021
94	Secondary sludge	CHROMagar	Aeromonas media	05.10.2021
95	Secondary sludge	CHROMagar	Aeromonas hydrophila	05.10.2021
96	Secondary sludge	CHROMagar	Aeromonas caviae	05.10.2021
97	Secondary sludge	CHROMagar	Aeromonas caviae	05.10.2021
98	Secondary sludge	CHROMagar	Aeromonas caviae	05.10.2021
99	Secondary sludge	CHROMagar	Aeromonas caviae	05.10.2021
100	Secondary sludge	CHROMagar	Aeromonas veronii	05.10.2021
101	Secondary sludge	CHROMagar	Aeromonas hydrophila	05.10.2021
102	Secondary sludge	CHROMagar	Enterobacter bugandensis	05.10.2021
103	Secondary sludge	CHROMagar	Aeromonas caviae	05.10.2021
104	Secondary sludge	CHROMagar	Aeromonas caviae	05.10.2021
105	Secondary sludge	CHROMagar	Enterobacter cloacae	05.10.2021
106	Secondary sludge	CHROMagar	Enterobacter cloacae	05.10.2021
107	Secondary sludge	CHROMagar	Aeromonas caviae	05.10.2021
108	Secondary sludge	CHROMagar	Aeromonas caviae	05.10.2021
109	Secondary sludge	CHROMagar	Aeromonas caviae	05.10.2021
110	Secondary sludge	CHROMagar	Aeromonas caviae	05.10.2021
111	Secondary sludge	CHROMagar	Enterobacter bugandensis	05.10.2021
112	Secondary sludge	CHROMagar	Aeromonas caviae	05.10.2021
113	Secondary sludge	CHROMagar	Enterobacter asburiae	05.10.2021
114	Secondary sludge	CHROMagar	Aeromonas caviae	05.10.2021
115	Secondary sludge	CHROMagar	Aeromonas caviae	05.10.2021
116	Secondary sludge	CHROMagar	Aeromonas hydrophila	05.10.2021
117	Secondary sludge	CHROMagar	Aeromonas caviae	05.10.2021
118	Secondary sludge	CHROMagar	Klebsiella pneumoniae	05.10.2021		64	16	4
119	Secondary sludge	CHROMagar	Aeromonas caviae	05.10.2021
120	Secondary sludge	CHROMagar	Klebsiella pneumoniae	05.10.2021		64	16	4
121	Secondary sludge	CHROMagar	Aeromonas caviae	05.10.2021
122	Secondary sludge	CHROMagar	Aeromonas caviae	05.10.2021
123	Secondary sludge	CHROMagar	Pseudomonas monteilii	05.10.2021
124	Secondary sludge	CHROMagar	Pseudomonas putida	05.10.2021
125	Secondary sludge	CHROMagar	Aeromonas caviae	05.10.2021
126	Secondary sludge	CHROMagar	Aeromonas veronii	05.10.2021
127	Secondary sludge	CHROMagar	Aeromonas veronii	19.10.2021
128	Secondary sludge	CHROMagar	Aeromonas veronii	19.10.2021
129	Secondary sludge	CHROMagar	Aeromonas veronii	19.10.2021
130	Secondary sludge	CHROMagar	Aeromonas veronii	19.10.2021
131	Secondary sludge	CHROMagar	Aeromonas veronii	19.10.2021
132	Secondary sludge	CHROMagar	Aeromonas veronii	19.10.2021
133	Secondary sludge	CHROMagar	Enterobacter bugandensis	19.10.2021
134	Secondary sludge	CHROMagar	Aeromonas veronii	19.10.2021
135	Secondary sludge	CHROMagar	Aeromonas veronii	19.10.2021
136	Secondary sludge	CHROMagar	Aeromonas veronii	19.10.2021
137	Secondary sludge	CHROMagar	Aeromonas media	19.10.2021
138	Secondary sludge	CHROMagar	Aeromonas veronii	19.10.2021
139	Secondary sludge	CHROMagar	Aeromonas veronii	19.10.2021
140	Secondary sludge	CHROMagar	Aeromonas hydrophila	19.10.2021
141	Secondary sludge	CHROMagar	Aeromonas hydrophila	19.10.2021
142	Secondary sludge	CHROMagar	Aeromonas caviae	19.10.2021
143	Secondary sludge	CHROMagar	Aeromonas caviae	19.10.2021
144	Secondary sludge	CHROMagar	Aeromonas caviae	19.10.2021
145	Secondary sludge	CHROMagar	Pseudomonas monteilii	19.10.2021
146	Secondary sludge	CHROMagar	Aeromonas hydrophila	19.10.2021
147	Secondary sludge	CHROMagar	Aeromonas veronii	21.10.2021
148	Secondary sludge	CHROMagar	Pseudomonas putida	21.10.2021
149	Secondary sludge	CHROMagar	Pseudomonas putida	21.10.2021
150	Secondary sludge	CHROMagar	Aeromonas veronii	21.10.2021
151	Secondary sludge	CHROMagar	Aeromonas caviae	21.10.2021
152	Secondary sludge	CHROMagar	Aeromonas hydrophila	21.10.2021
153	Secondary sludge	CHROMagar	Klebsiella oxytoca	21.10.2021		32	8	8
154	Secondary sludge	CHROMagar	Stenotrophomonas maltophilia	21.10.2021
155	Secondary sludge	CHROMagar	Aeromonas veronii	21.10.2021
156	Secondary sludge	CHROMagar	Aeromonas veronii	21.10.2021
157	Secondary sludge	CHROMagar	Pseudomonas monteilii	21.10.2021
158	Secondary sludge	CHROMagar	Stenotrophomonas maltophilia	26.10.2021	ND	64	32	16
159	Secondary sludge	CHROMagar	Stenotrophomonas maltophilia	26.10.2021	ND	32	64	32
160	Secondary sludge	CHROMagar	Citrobacter freundii	26.10.2021	KPC	32	16	16
161	Secondary sludge	CHROMagar	Citrobacter freundii	26.10.2021	KPC	32	16	32
162	Secondary sludge	CHROMagar	Citrobacter freundii	26.10.2021	KPC	32	16	32
163	Secondary sludge	CHROMagar	Citrobacter freundii	26.10.2021	KPC	32	16	32
164	Secondary sludge	CHROMagar	Aeromonas caviae	26.10.2021		32	16	32
165	Secondary sludge	CHROMagar	Klebsiella oxytoca	26.10.2021		16	8	8
166	Secondary sludge	CHROMagar	Klebsiella pneumoniae	26.10.2021		8	4	4
167	Secondary sludge	CHROMagar	Enterobacter cloacae	26.10.2021		32	16	32
168	Secondary sludge	CHROMagar	Klebsiella oxytoca	28.10.2021	KPC	64	32	8	done
169	Secondary sludge	CHROMagar	Klebsiella oxytoca	28.10.2021	KPC	64	32	8
170	Secondary sludge	CHROMagar	Enterobacter cloacae	28.10.2021
171	Secondary sludge	CHROMagar	Klebsiella oxytoca	28.10.2021	KPC	64	32	8
172	Secondary sludge	CHROMagar	Enterobacter cloacae	28.10.2021	KPC+GES	64	32	8	done
173	Secondary sludge	CHROMagar	Klebsiella pneumoniae	02.11.2021	KPC	64	16	8	done
174	Secondary sludge	CHROMagar	Escherichia coli	02.11.2021	KPC	64	16	8	done
175	Secondary sludge	CHROMagar	Klebsiella variicola	02.11.2021	KPC+GES	64	32	8	done
176	Secondary sludge	CHROMagar	Klebsiella pneumoniae	02.11.2021	KPC	32	16	8
177	Secondary sludge	CHROMagar	Citrobacter braakii	02.11.2021
178	Secondary sludge	CHROMagar	Klebsiella pneumoniae	02.11.2021	KPC	32	16	8
179	Secondary sludge	CHROMagar	Klebsiella pneumoniae	02.11.2021	KPC	32	16	8
180	Secondary sludge	CHROMagar	Klebsiella pneumoniae	09.11.2021	KPC	64	32	8
181	Secondary sludge	CHROMagar	Klebsiella pneumoniae	09.11.2021	KPC	64	32	8
182	Secondary sludge	CHROMagar	Klebsiella pneumoniae	09.11.2021	KPC	64	32	8
183	Secondary sludge	CHROMagar	Klebsiella pneumoniae	09.11.2021	KPC	64	32	8
184	Secondary sludge	CHROMagar	Klebsiella oxytoca	09.11.2021	KPC	32	16	8
185	Secondary sludge	CHROMagar	Klebsiella pneumoniae	09.11.2021	KPC	32	16	8
186	Secondary sludge	CHROMagar	Klebsiella oxytoca	09.11.2021	KPC	32	16	8
187	Secondary sludge	CHROMagar	Klebsiella variicola	09.11.2021		16	8	4
188	Secondary sludge	CHROMagar	Klebsiella oxytoca	11.11.2021	KPC	64	32	8
189	Secondary sludge	CHROMagar	Klebsiella oxytoca	11.11.2021	KPC	64	16	8
190	Secondary sludge	CHROMagar	Citrobacter braakii	11.11.2021
191	Secondary sludge	CHROMagar	Klebsiella pneumoniae	11.11.2021	KPC	64	32	8
192	Secondary sludge	CHROMagar	Citrobacter braakii	11.11.2021
193	Secondary sludge	CHROMagar	Klebsiella pneumoniae	16.11.2021	KPC	64	32	8
194	Secondary sludge	CHROMagar	Klebsiella oxytoca	16.11.2021	KPC	64	32	8
195	Secondary sludge	CHROMagar	Klebsiella oxytoca	16.11.2021	KPC	32	8	8
196	Secondary sludge	CHROMagar	Klebsiella oxytoca	16.11.2021	KPC	32	8	8
197	Secondary sludge	CHROMagar	Klebsiella oxytoca	16.11.2021	KPC	64	16	8
198	Secondary sludge	CHROMagar	Klebsiella oxytoca	16.11.2021	KPC	64	16	8
199	Secondary sludge	CHROMagar	Klebsiella oxytoca	18.11.2021	KPC	32	8	8
200	Secondary sludge	CHROMagar	Klebsiella oxytoca	18.11.2021		16	8	4
201	Secondary sludge	CHROMagar	Klebsiella variicola	18.11.2021		8	8	4
202	Secondary sludge	CHROMagar	Klebsiella oxytoca	18.11.2021		16	8	4
203	Secondary sludge	CHROMagar	Klebsiella pneumoniae	18.11.2021		16	8	4
204	Secondary sludge	CHROMagar	Klebsiella pneumoniae	18.11.2021		8	8	4
205	Secondary sludge	CHROMagar	Klebsiella pneumoniae	18.11.2021		8	8	4
206	Secondary sludge	(16 µg/ml)	Pseudomonas aeruginosa	15.02.2022	VIM	64	32	8
207	Secondary sludge	(16 µg/ml)	Pseudomonas aeruginosa	15.02.2022	VIM	64	32	8
208	Secondary sludge	(16 µg/ml)	Pseudomonas aeruginosa	15.02.2022	VIM	64	32	8
209	Secondary sludge	(16 µg/ml)	Pseudomonas aeruginosa	22.02.2022	VIM	64	32	8	done
210	Secondary sludge	(16 µg/ml)	Pseudomonas aeruginosa	22.02.2022	VIM	64	32	8
211	Secondary sludge	(16 µg/ml)	Pseudomonas aeruginosa	22.02.2022	VIM	64	32	8
212	Secondary sludge	(16 µg/ml)	Pseudomonas aeruginosa	22.02.2022	VIM	64	32	8
213	Secondary sludge	(16 µg/ml)	Pseudomonas aeruginosa	22.02.2022	VIM	64	32	8
214	Secondary sludge	(16 µg/ml)	Klebsiella variicola	22.02.2022	GES	32	16	4
215	Secondary sludge	(16 µg/ml)	Klebsiella pneumoniae	22.02.2022	KPC	64	32	8	done
216	Secondary sludge	(16 µg/ml)	Klebsiella variicola	22.02.2022	GES	32	16	4
217	Secondary sludge	(16 µg/ml)	Klebsiella variicola	22.02.2022	GES	32	16	4	done
218	Secondary sludge	(16 µg/ml)	Enterobacter bugandensis	22.02.2022
Sample locations were from three wastewater treatment process stages: sewage, primary sludge, and secondary sludge.
A growth medium has been used for bacterial isolation includes MacConkey agar plates (BD Difco, Sparks, MD, USA) and mSuperCARBA TM plates (CHROMagar, Paris, France).
The concentration of meropenem added to MacConkey agar medium is expressed in µg/ml.
Bacterial species were identified using Matrix-Assisted Laser Desorption/Ionization Time-of-Flight Mass Spectrometry (MALDI-TOF MS) (Bruker-Daltonik, Billerica, MA, USA).
Unidentified: The isolates were unable to be identified by MALDI-TOF MS.
The bacterial isolation dates were from April 1, 2020 to February 22, 2022.
Oligonucleotides used for the PCR test were blaKPC, blaOXA-48, blaVIM, blaIMP, blaNDM, and blaGES.
Carbapenem antibiotics have been used in MIC assays, including meropenem, imipenem, and ertapenem.
Abbreviations: PCR: polymerase chain reaction; KPC: Klebsiella pneumoniae carbapenemase; OXA: Oxacillinase; GES: Guiana extended spectrum enzyme;
VIM: Verona integron-encoded metallo-β-lactamase; IMP: Imipenem-resistant Pseudomonas; MIC: Minimum inhibitory concentration; ND: not detected by PCR.
Whole genome sequencing was done using Oxford Nanopore Technologies.
Done: represents the bacterial species that were selected for sequencing.
The blank cell indicate that the bacterial isolate was not selected for testing.

## Sheet: Supplementary material (2)
Supplementary Material Table S2
Strain no.	Sample location	Species	PCR	MIC ( µg/ml)				Species (n)	blaKPC, n (%)	blaVIM, n (%)	blaIMP, n (%)	blaOXA-48, n (%)	blaGES, n (%)	blaNDM, n (%)	Two genes, n (%)	ND, n (%)
				Meropenem	Imipenem	Ertapenem		Klebsiella pneumoniae (53)	36 (68)			8 (15.1)	1 (1.9)		blaKPC+blaGES, 7 (13), blaKPC+blaOXA-48, 1 (1.9)
1	Sewage	Pseudomonas koreensis	ND	16	4	4		Klebsiella oxytoca (39)	37 (95)				2 (5)
2	Sewage	Klebsiella pneumoniae	OXA-48	32	8	4		Enterobacter cloacae (24)	19 (80)			1 (4.2)			blaIMP+blaGES, 1 (4.2) blaKPC+blaGES, 3 (13)
3	Sewage	Unidentified	OXA-48	32	8	4		Klebsiella variicola (24)	6 (25)			2 (8.3)	13 (54.2)		blaKPC+blaGES, 3 (13)
4	Sewage	Klebsiella variicola	KPC	32	8	4		Enterobacter bugandensis (21)	20 (95)						blaKPC+blaGES, 1 (5)
5	Sewage	Klebsiella pneumoniae	OXA-48	32	8	4		Pseudomonas aeruginosa (20)		20 (100)
6	Sewage	Aeromonas hydrophila	KPC	16	16	4		Pseudomonas putida (14)			12 (86)					2 (14.3)
7	Sewage	Pseudomonas koreensis	IMP	16	8	4		Enterobacter asburiae (11)	10 (91)						blaKPC+blaGES, 1 (9)
8	Sewage	Klebsiella pneumoniae	OXA-48	32	16	4		Citrobacter freundii (10)	7 (70)			2 (20)			blaKPC+blaOXA-48, 1 (10)
9	Sewage	Klebsiella pneumoniae	KPC	>128	32	8		Enterobacter kobei (10)	7 (70)		1 (10)				blaKPC+blaIMP, 1 (10)	1 (10)
10	Sewage	Kluyvera ascorbata	KPC	>128	32	8		Stenotrophomonas maltophilia (8)	1 (13)		1 (13)					6 (75)
11	Sewage	Enterobacter kobei	KPC	32	16	4		Kluyvera cryocrescens (6)	6 (100)
12	Sewage	Enterobacter kobei	IMP	32	16	4		Escherichia coli (5)	5 (100)
13	Sewage	Enterobacter asburiae	KPC	32	16	4		Kluyvera ascorbata (5)	5 (100)
14	Sewage	Pseudomonas putida	ND	64	16	8		Kluyvera georgiana (3)	3 (100)
15	Sewage	Stenotrophomonas maltophilia	ND	64	16	16		Pseudomonas koreensis (3)			1 (33)					2 (67)
16	Sewage	Pseudomonas koreensis	ND	128	32	16		Aeromonas caviae (2)	1 (50)							1 (50)
17	Sewage	Enterobacter kobei	KPC	64	32	4		Citrobacter farmeri (1)	1 (100)
18	Sewage	Enterobacter kobei	ND	64	16	8		Aeromonas hydrophila (1)	1 (100)
20	Sewage	Enterobacter kobei	KPC	128	128	64		Pseudomonas monteilii (1)			1 (100)
22	Sewage	Enterobacter bugandensis	KPC	128	128	64		Acinetobacter baumannii (1)								1 (100)
24	Sewage	Enterobacter bugandensis	KPC	128	128	64		Acinetobacter johnsonii (1)			1 (100)
25	Sewage	Enterobacter bugandensis	KPC	128	128	64		Unidentified (2)			1 (50)	1 (50)
27	Sewage	Enterobacter asburiae	KPC	128	128	64		Total (265)	165 (62.3)	20 (7.5)	18 (6.8)	14 (5.3)	16 (6)		19 (7.2)	13 (4.9)
28	Sewage	Enterobacter asburiae	KPC	128	128	64
30	Sewage	Klebsiella pneumoniae	KPC+GES	128	64	64		The number within the bracket indicates the percentage of each bacterial species carrying carbapenemase genes.
31	Sewage	Enterobacter bugandensis	KPC	128	128	64		ND (not detected) signifies that the bacterial strain tested negative for carbapenemase genes.
32	Sewage	Enterobacter asburiae	KPC	128	128	64
33	Sewage	Enterobacter bugandensis	KPC	128	128	64
34	Sewage	Enterobacter bugandensis	KPC	8	4	4
35	Sewage	Pseudomonas putida	IMP	64	16	4
41	Sewage	Klebsiella variicola	KPC	32	32	64
58	Sewage	Kluyvera cryocrescens	KPC	32	16	8
61	Sewage	Klebsiella pneumoniae	OXA-48	128	128	64
63	Sewage	Enterobacter asburiae	KPC	32	32	64
64	Sewage	Klebsiella pneumoniae	OXA-48	128	128	64
72	Sewage	Pseudomonas putida	IMP	128	64	64
74	Sewage	Pseudomonas putida	IMP	128	128	64
75	Sewage	Enterobacter cloacae	OXA-48	128	128	64
76	Sewage	Enterobacter bugandensis	KPC	64	64	64
80	Sewage	Enterobacter cloacae	KPC	64	64	64
81	Sewage	Enterobacter bugandensis	KPC	128	128	64
83	Sewage	Enterobacter bugandensis	KPC	32	16	8
84	Sewage	Kluyvera cryocrescens	KPC	64	128	32
86	Sewage	Enterobacter bugandensis	KPC	64	64	64
88	Sewage	Enterobacter bugandensis	KPC	64	32	64
92	Sewage	Enterobacter cloacae	KPC	32	32	32
93	Sewage	Stenotrophomonas maltophilia	IMP	128	128	64
95	Sewage	Klebsiella variicola	GES	32	64	16
98	Sewage	Pseudomonas putida	IMP	128	64	64
100	Sewage	Klebsiella variicola	OXA-48	32	64	16
102	Sewage	Pseudomonas putida	IMP	64	16	64
103	Sewage	Pseudomonas putida	IMP	64	16	64
104	Sewage	Kluyvera ascorbata	KPC	64	128	32
105	Sewage	Pseudomonas putida	IMP	64	16	64
107	Sewage	Kluyvera ascorbata	KPC	>128	128	64
108	Sewage	Pseudomonas putida	IMP	64	32	64
109	Sewage	Enterobacter cloacae	KPC	64	64	64
121	Sewage	Enterobacter asburiae	KPC	64	32	8
122	Sewage	Enterobacter cloacae	KPC	64	32	8
123	Sewage	Enterobacter cloacae	KPC	64	32	8
124	Sewage	Enterobacter kobei	KPC+IMP	64	32	8
129	Sewage	Klebsiella pneumoniae	KPC	>128	64	64
130	Sewage	Enterobacter bugandensis	KPC	64	32	16
131	Sewage	Enterobacter asburiae	KPC	64	32	8
135	Sewage	Klebsiella pneumoniae	KPC	32	32	8
136	Sewage	Klebsiella pneumoniae	KPC	64	32	16
137	Sewage	Enterobacter kobei	KPC	64	32	8
145	Sewage	Enterobacter kobei	KPC	64	32	8
147	Sewage	Enterobacter cloacae	KPC	32	16	4
149	Sewage	Kluyvera georgiana	KPC	32	16	4
167	Sewage	Klebsiella oxytoca	KPC	64	64	32
172	Sewage	Enterobacter cloacae	KPC	32	16	4
184	Sewage	Pseudomonas aeruginosa	VIM	64	32	64
196	Sewage	Klebsiella pneumoniae	KPC	64	16	64
197	Sewage	Klebsiella pneumoniae	KPC	32	16	16
202	Sewage	Klebsiella oxytoca	KPC	64	16	32
203	Sewage	Klebsiella oxytoca	KPC	32	32	32
204	Sewage	Klebsiella pneumoniae	KPC+GES	32	16	32
205	Sewage	Klebsiella pneumoniae	KPC+GES	16	16	32
206	Sewage	Citrobacter freundii	KPC	64	32	64
207	Sewage	Citrobacter freundii	KPC	64	64	64
208	Sewage	Enterobacter cloacae	KPC	16	8	64
211	Sewage	Klebsiella oxytoca	KPC	128	64	32
212	Sewage	Klebsiella pneumoniae	KPC+GES	32	8	64
213	Sewage	Klebsiella oxytoca	KPC	64	8	32
215	Sewage	Klebsiella pneumoniae	GES	16	4	8
216	Sewage	Klebsiella pneumoniae	KPC+GES	32	8	16
220	Sewage	Klebsiella pneumoniae	KPC+GES	32	32	16
221	Sewage	Pseudomonas aeruginosa	VIM	64	32	8
222	Sewage	Pseudomonas aeruginosa	VIM	64	32	8
223	Sewage	Pseudomonas aeruginosa	VIM	64	32	8
224	Sewage	Klebsiella pneumoniae	KPC	64	16	8
225	Sewage	Escherichia coli	KPC	64	16	8
226	Sewage	Acinetobacter johnsonii	IMP	64	16	8
227	Sewage	Enterobacter cloacae	KPC	32	8	4
228	Sewage	Pseudomonas aeruginosa	VIM	64	32	8
229	Sewage	Klebsiella variicola	KPC+GES	32	8	≤ 4
2	Primary sludge	Klebsiella variicola	OXA-48	32	64	32
6	Primary sludge	Enterobacter cloacae	KPC	64	128	64
11	Primary sludge	Klebsiella pneumoniae	OXA-48	128	128	64
15	Primary sludge	Unidentified	IMP	128	32	64
18	Primary sludge	Enterobacter cloacae	KPC	64	128	64
21	Primary sludge	Enterobacter cloacae	KPC	64	128	64
22	Primary sludge	Acinetobacter baumannii	ND	32	64	64
24	Primary sludge	Enterobacter bugandensis	KPC	64	128	64
28	Primary sludge	Enterobacter bugandensis	KPC	128	128	64
31	Primary sludge	Kluyvera cryocrescens	KPC	128	128	64
32	Primary sludge	Aeromonas caviae	KPC	128	32	64
35	Primary sludge	Enterobacter cloacae	KPC	64	64	64
37	Primary sludge	Stenotrophomonas maltophilia	KPC	128	128	64
40	Primary sludge	Enterobacter cloacae	KPC	64	64	64
42	Primary sludge	Enterobacter bugandensis	KPC+GES	128	128	64
44	Primary sludge	Klebsiella variicola	GES	32	64	16
45	Primary sludge	Kluyvera ascorbata	KPC	128	128	64
46	Primary sludge	Kluyvera cryocrescens	KPC	128	128	64
50	Primary sludge	Kluyvera cryocrescens	KPC	128	128	64
51	Primary sludge	Kluyvera georgiana	KPC	128	128	64
60	Primary sludge	Klebsiella variicola	GES	64	32	32
62	Primary sludge	Klebsiella pneumoniae	KPC	128	64	64
67	Primary sludge	Enterobacter bugandensis	KPC	64	16	16
69	Primary sludge	Enterobacter asburiae	KPC	64	16	16
70	Primary sludge	Enterobacter kobei	KPC	64	16	16
71	Primary sludge	Klebsiella pneumoniae	KPC	128	64	32
73	Primary sludge	Klebsiella variicola	GES	64	64	16
74	Primary sludge	Enterobacter bugandensis	KPC	64	32	16
77	Primary sludge	Enterobacter bugandensis	KPC	64	32	8
79	Primary sludge	Klebsiella variicola	GES	64	64	16
81	Primary sludge	Klebsiella pneumoniae	KPC	64	32	32
85	Primary sludge	Enterobacter bugandensis	KPC	64	32	16
86	Primary sludge	Klebsiella variicola	GES	64	64	32
88	Primary sludge	Klebsiella variicola	GES	64	32	32
90	Primary sludge	Enterobacter bugandensis	KPC	64	16	8
91	Primary sludge	Enterobacter asburiae	KPC+GES	32	16	4
92	Primary sludge	Klebsiella variicola	GES	32	32	32
94	Primary sludge	Citrobacter farmeri	KPC	32	8	4
95	Primary sludge	Klebsiella variicola	GES	64	32	32
97	Primary sludge	Klebsiella variicola	GES	64	32	32
109	Primary sludge	Klebsiella pneumoniae	KPC	64	32	32
133	Primary sludge	Klebsiella oxytoca	KPC	64	64	16
138	Primary sludge	Klebsiella oxytoca	KPC	64	32	16
140	Primary sludge	Citrobacter freundii	OXA-48+KPC	32	16	8
152	Primary sludge	Klebsiella oxytoca	KPC	16	8	4
157	Primary sludge	Klebsiella pneumoniae	KPC	128	64	32
159	Primary sludge	Klebsiella oxytoca	KPC	64	16	32
160	Primary sludge	Klebsiella pneumoniae	KPC	64	16	32
161	Primary sludge	Klebsiella oxytoca	KPC	64	64	32
162	Primary sludge	Klebsiella pneumoniae	KPC	16	16	8
170	Primary sludge	Klebsiella oxytoca	KPC	64	64	8
171	Primary sludge	Escherichia coli	KPC	64	64	8
172	Primary sludge	Escherichia coli	KPC	32	64	8
175	Primary sludge	Aeromonas caviae	ND	64	64	16
176	Primary sludge	Stenotrophomonas maltophilia	ND	64	64	32
178	Primary sludge	Citrobacter freundii	OXA-48	128	64	32
179	Primary sludge	Citrobacter freundii	OXA-48	128	64	32
180	Primary sludge	Klebsiella oxytoca	KPC	64	64	16
188	Primary sludge	Enterobacter cloacae	KPC	32	32	16
190	Primary sludge	Klebsiella variicola	KPC	32	32	8
191	Primary sludge	Klebsiella oxytoca	KPC	64	16	32
192	Primary sludge	Enterobacter cloacae	KPC	64	16	8
193	Primary sludge	Enterobacter cloacae	KPC	32	16	16
194	Primary sludge	Enterobacter cloacae	KPC+GES	64	16	4
195	Primary sludge	Citrobacter freundii	KPC	64	16	4
196	Primary sludge	Klebsiella pneumoniae	KPC	64	32	32
197	Primary sludge	Klebsiella pneumoniae	KPC	32	16	32
201	Primary sludge	Klebsiella pneumoniae	KPC	32	16	32
202	Primary sludge	Klebsiella pneumoniae	KPC	32	32	32
203	Primary sludge	Klebsiella pneumoniae	KPC	32	64	32
205	Primary sludge	Klebsiella oxytoca	KPC	16	16	4
206	Primary sludge	Klebsiella oxytoca	KPC	16	16	8
207	Primary sludge	Klebsiella oxytoca	KPC	32	16	8
209	Primary sludge	Klebsiella oxytoca	GES	16	16	4
210	Primary sludge	Klebsiella oxytoca	GES	32	32	8
211	Primary sludge	Klebsiella oxytoca	KPC	64	32	32
212	Primary sludge	Klebsiella oxytoca	KPC	64	32	32
216	Primary sludge	Klebsiella oxytoca	KPC	64	64	32
222	Primary sludge	Klebsiella oxytoca	KPC	32	32	16
223	Primary sludge	Klebsiella oxytoca	KPC	128	64	32
224	Primary sludge	Klebsiella pneumoniae	KPC	128	64	32
225	Primary sludge	Klebsiella oxytoca	KPC	64	16	32
227	Primary sludge	Klebsiella oxytoca	KPC	64	64	32
229	Primary sludge	Klebsiella oxytoca	KPC	64	32	32
231	Primary sludge	Klebsiella pneumoniae	KPC	64	16	32
232	Primary sludge	Enterobacter cloacae	IMP+GES	64	16	8
249	Primary sludge	Klebsiella pneumoniae	KPC	>128	64	32
251	Primary sludge	Klebsiella pneumoniae	KPC	64	64	32
252	Primary sludge	Klebsiella pneumoniae	OXA-48	16	8	8
253	Primary sludge	Pseudomonas aeruginosa	VIM	64	32	8
254	Primary sludge	Pseudomonas aeruginosa	VIM	64	32	8
255	Primary sludge	Pseudomonas aeruginosa	VIM	64	32	8
256	Primary sludge	Pseudomonas aeruginosa	VIM	64	32	8
257	Primary sludge	Klebsiella pneumoniae	KPC	64	32	8
258	Primary sludge	Pseudomonas aeruginosa	VIM	64	32	8
259	Primary sludge	Klebsiella variicola	KPC	32	8	≤ 4
4	Secondary sludge	Klebsiella pneumoniae	OXA-48	128	128	64
15	Secondary sludge	Enterobacter cloacae	KPC+GES	32	16	32
22	Secondary sludge	Klebsiella variicola	KPC	128	64	64
26	Secondary sludge	Stenotrophomonas maltophilia	ND	128	128	64
30	Secondary sludge	Enterobacter bugandensis	KPC	128	128	64
31	Secondary sludge	Stenotrophomonas maltophilia	ND	64	128	64
34	Secondary sludge	Enterobacter cloacae	KPC	128	64	64
39	Secondary sludge	Pseudomonas monteilii	IMP	128	32	64
40	Secondary sludge	Escherichia coli	KPC	64	64	32
46	Secondary sludge	Kluyvera cryocrescens	KPC	64	32	16
48	Secondary sludge	Pseudomonas putida	IMP	>128	32	64
50	Secondary sludge	Pseudomonas putida	IMP	>128	64	64
51	Secondary sludge	Pseudomonas putida	IMP	>128	64	64
53	Secondary sludge	Pseudomonas putida	ND	128	16	64
54	Secondary sludge	Kluyvera georgiana	KPC	>128	128	64
55	Secondary sludge	Kluyvera ascorbata	KPC	>128	128	64
57	Secondary sludge	Pseudomonas putida	IMP	64	128	64
59	Secondary sludge	Enterobacter asburiae	KPC	64	32	16
73	Secondary sludge	Enterobacter cloacae	KPC	32	16	8
77	Secondary sludge	Enterobacter asburiae	KPC	64	16	8
78	Secondary sludge	Klebsiella variicola	KPC+GES	64	32	16
79	Secondary sludge	Pseudomonas aeruginosa	VIM	128	64	32
80	Secondary sludge	Enterobacter kobei	KPC	64	32	16
82	Secondary sludge	Klebsiella pneumoniae	KPC+GES	128	64	32
84	Secondary sludge	Klebsiella pneumoniae	OXA-48+KPC	128	64	32
86	Secondary sludge	Pseudomonas aeruginosa	VIM	128	64	32
87	Secondary sludge	Klebsiella pneumoniae	KPC	128	64	32
158	Secondary sludge	Stenotrophomonas maltophilia	ND	64	32	16
159	Secondary sludge	Stenotrophomonas maltophilia	ND	32	64	32
160	Secondary sludge	Citrobacter freundii	KPC	32	16	16
161	Secondary sludge	Citrobacter freundii	KPC	32	16	32
162	Secondary sludge	Citrobacter freundii	KPC	32	16	32
163	Secondary sludge	Citrobacter freundii	KPC	32	16	32
168	Secondary sludge	Klebsiella oxytoca	KPC	64	32	8
169	Secondary sludge	Klebsiella oxytoca	KPC	64	32	8
171	Secondary sludge	Klebsiella oxytoca	KPC	64	32	8
172	Secondary sludge	Enterobacter cloacae	KPC+GES	64	32	8
173	Secondary sludge	Klebsiella pneumoniae	KPC	64	16	8
174	Secondary sludge	Escherichia coli	KPC	64	16	8
175	Secondary sludge	Klebsiella variicola	KPC+GES	64	32	8
176	Secondary sludge	Klebsiella pneumoniae	KPC	32	16	8
178	Secondary sludge	Klebsiella pneumoniae	KPC	32	16	8
179	Secondary sludge	Klebsiella pneumoniae	KPC	32	16	8
180	Secondary sludge	Klebsiella pneumoniae	KPC	64	32	8
181	Secondary sludge	Klebsiella pneumoniae	KPC	64	32	8
182	Secondary sludge	Klebsiella pneumoniae	KPC	64	32	8
183	Secondary sludge	Klebsiella pneumoniae	KPC	64	32	8
184	Secondary sludge	Klebsiella oxytoca	KPC	32	16	8
185	Secondary sludge	Klebsiella pneumoniae	KPC	32	16	8
186	Secondary sludge	Klebsiella oxytoca	KPC	32	16	8
188	Secondary sludge	Klebsiella oxytoca	KPC	64	32	8
189	Secondary sludge	Klebsiella oxytoca	KPC	64	16	8
191	Secondary sludge	Klebsiella pneumoniae	KPC	64	32	8
193	Secondary sludge	Klebsiella pneumoniae	KPC	64	32	8
194	Secondary sludge	Klebsiella oxytoca	KPC	64	32	8
195	Secondary sludge	Klebsiella oxytoca	KPC	32	8	8
196	Secondary sludge	Klebsiella oxytoca	KPC	32	8	8
197	Secondary sludge	Klebsiella oxytoca	KPC	64	16	8
198	Secondary sludge	Klebsiella oxytoca	KPC	64	16	8
199	Secondary sludge	Klebsiella oxytoca	KPC	32	8	8
206	Secondary sludge	Pseudomonas aeruginosa	VIM	64	32	8
207	Secondary sludge	Pseudomonas aeruginosa	VIM	64	32	8
208	Secondary sludge	Pseudomonas aeruginosa	VIM	64	32	8
209	Secondary sludge	Pseudomonas aeruginosa	VIM	64	32	8
210	Secondary sludge	Pseudomonas aeruginosa	VIM	64	32	8
211	Secondary sludge	Pseudomonas aeruginosa	VIM	64	32	8
212	Secondary sludge	Pseudomonas aeruginosa	VIM	64	32	8
213	Secondary sludge	Pseudomonas aeruginosa	VIM	64	32	8
214	Secondary sludge	Klebsiella variicola	GES	32	16	4
215	Secondary sludge	Klebsiella variicola	KPC	64	32	8
216	Secondary sludge	Klebsiella variicola	GES	32	16	4
217	Secondary sludge	Klebsiella variicola	GES	32	16	4
Abbreviations: PCR: polymerase chain reaction; KPC: Klebsiella pneumoniae carbapenemase; OXA: Oxacillinase; GES: Guiana extended spectrum enzyme;
VIM: Verona integron-encoded metallo-β-lactamase; IMP: Imipenem-resistant Pseudomonas; ND: not detected by PCR; R: resistance
Unidentified: The isolates were unable to be identified by MALDI-TOF MS.

## Sheet: Supplementary material (3)
Supplementary Material Table S3
strain no.	species	ST	integrity	contamination	element_id	contig_id	replication origin	length	coverage	circular	card_gene	identity	coverage
SW-5	Klebsiella pneumoniae	147	99.4	2.33	Chromosome	8A_1.5	-	5337991	103	Y	Klebsiella pneumoniae KpnF	100	100
											oqxA	100	100
											CTX-M-15	100	100
											SHV-11	100	100
											ArnT	99.09	100
											eptB	99.46	97.04
											fosA5	97.12	100.72
											Escherichia coli EF-Tu mutants conferring resistance to Pulvomycin	97.97	96.33
											Haemophilus influenzae PBP3 conferring resistance to beta-lactam antibiotics	52.37	96.39
											Escherichia coli gyrA conferring resistance to fluoroquinolones	92.23	100.23
											Escherichia coli parC conferring resistance to fluoroquinolones	94.28	100
											Escherichia coli EF-Tu mutants conferring resistance to Pulvomycin	97.97	96.33
											CRP	99.05	100
											rsmA	85.25	100
											Klebsiella pneumoniae KpnG	99.74	100
											Escherichia coli UhpT with mutation conferring resistance to fosfomycin	95.03	100
											LptD	99.87	100
											leuO	83.44	100.64
											vanG	38.66	104.58
											Klebsiella pneumoniae acrA	95.24	99.75
											msbA	92.78	100
											OmpA	99.72	95.19
											Klebsiella pneumoniae KpnH	93.95	100
											Klebsiella pneumoniae OmpK37	99.47	100
											marA	92.74	97.64
											H-NS	94.07	98.54
											baeR	92.05	100
											adeF	41.71	97.92
											adeF	61.05	99.15
											emrR	92.57	100
											Klebsiella pneumoniae KpnE	99.17	100
											Escherichia coli AcrAB-TolC with MarR mutations conferring resistance to ciprofloxacin and tetracycline	83.33	100
					AA002	8A_1.14	IncL/M	65478	350	Y	OXA-48	100	100
					AA362	8A_1.11	IncX6	32092	143	N
					AA552	8A_1.6	IncN	47462	76	Y	dfrA14	100	100
											mphA	100	100
											Mrx	100	100
					AA882	8A_1.1	-	32304	94	N
					AA964	8A_1.13	IncFII,rep_cluster_1418	121203	119	Y	rmtF	100	100
											AAC(6')-Ib	100	100
											arr-2	100	100
					AC507	8A_1.12	IncQ2	26144	72	Y
					AE205	8A_1.8	IncR	71191	238	Y
					Closed MGE	8A_1.7	ColRNAI_rep_cluster_1987	11845	160	Y
					MGE pieces	8A_1.16	rep_cluster_2392	12719	503	N
						8A_1.3	IncFIB,IncFII	94178	330	N
SW-10	Kluyvera intermedia	Unknown	99.11	0.74	Chromosome	8A_12.1	-	3458763	25	N	Escherichia coli EF-Tu mutants conferring resistance to Pulvomycin	98.47	96.33
											Escherichia coli UhpT with mutation conferring resistance to fosfomycin	95.25	100
											Salmonella serovars gyrB conferring resistance to fluoroquinolones	95.02	100
											CRP	99.05	100
											msbA	92.78	100
											qacJ	37.62	101.87
											marA	94.35	100
											Klebsiella pneumoniae KpnF	77.98	100
											Klebsiella pneumoniae KpnE	78.69	101.67
											H-NS	95.59	100
											CTX-M-14	99.31	100
											adeF	41.12	97.92
											emrR	89.71	100
											emrB	93.16	100
											rsmA	85.25	100
											Escherichia coli AcrAB-TolC with MarR mutations conferring resistance to ciprofloxacin and tetracycline	81.25	100
						8A_12.4	-	1586813	24	N	Escherichia coli EF-Tu mutants conferring resistance to Pulvomycin	98.47	96.33
											vanG	38.31	104.87
											Haemophilus influenzae PBP3 conferring resistance to beta-lactam antibiotics	53.1	96.39
					AA882	8A_12.5	-	38416	19	N
					AA887	8A_12.12	IncFIB	32722	47	Y	TEM-1	100	100
					AC776	8A_12.8	rep_cluster_1155	9547	28	Y
					Closed MGE	8A_12.10	IncFIB,IncFII,rep_cluster_2358	111117	13	Y
					Closed MGE	8A_12.11	-	16417	203	Y	OXA-101	100	100
											AAC(6')-Ib10	99.46	92.61
					Closed MGE	8A_12.7	IncFIC,rep_cluster_2183	65816	21	Y
					Closed MGE	8A_12.9	IncFIA	108075	14	Y	SHV-12	100	100
											QnrB19	98.82	39.72
					MGE pieces	8A_12.3	IncU	257539	15	N	qacEdelta1	100	100
											sul1	100	100
											aadA	99.23	98.48
SW-12	Enterobacter kobei	910*	99.7	3.44	Chromosome	8A_15.19	-	590037	32	N	baeR	95.4	100
											Salmonella enterica gyrA conferring resistance to fluoroquinolones	96.24	100
						8A_15.4	-	3043124	33	N	ACT-87	100	100
											SAT-2	100	100
											Haemophilus influenzae PBP3 conferring resistance to beta-lactam antibiotics	53.1	96.39
											Escherichia coli EF-Tu mutants conferring resistance to Pulvomycin	98.48	96.33
											Escherichia coli UhpT with mutation conferring resistance to fosfomycin	93.95	100
											Escherichia coli EF-Tu mutants conferring resistance to Pulvomycin	97.72	96.33
											emrB	92.43	100.59
											emrR	93.14	100
											rsmA	85.25	100
											adeF	41.36	97.92
											CRP	98.57	100
											FosA2	95.04	100
											leuO	82.68	108.28
											vanG	39.09	104.87
											Enterobacter cloacae acrA	98.49	100
											ramA	92.74	100
						8A_15.5	-	1436018	31	N	H-NS	95.59	100
											marA	93.55	99.21
											adeF	60.77	99.15
											oqxA	90.54	100
											msbA	94.67	100
											Klebsiella pneumoniae KpnE	81.67	100
											Klebsiella pneumoniae KpnF	87.16	100
											Escherichia coli AcrAB-TolC with MarR mutations conferring resistance to ciprofloxacin and tetracycline	89.58	100
						8A_15.6	-	26086	23	N
						8A_15.8	-	8583	41	N
					AA043	8A_15.1	rep_cluster_1418	84105	68	Y
					AA100	8A_15.12	-	5931	269	N	TEM-1	100	98.25
					AA739	8A_15.2	rep_cluster_1088	326357	47	Y	TEM-1	100	100
											qacEdelta1	100	100
											OXA-2	100	100
											sul1	100	100
											OXA-10	100	100
											catI	100	100
											IMP-28	99.59	100
											AAC(6')-Ib9	100	97.04
					AA752	8A_15.20	IncFIB	121194	205	N	OXA-9	100	100
											TEM-1	100	100
											aadA	99.23	98.1
											AAC(6')-Ib9	98.97	96.06
					AB042	8A_15.21	-	3058	797	N	QnrB10	99.12	100
					AE974	8A_15.22	IncX5	47980	200	Y
					Closed MGE	8A_15.16	rep_cluster_2335	11240	48	Y
					Closed MGE	8A_15.17	ColRNAI_rep_cluster_1987,rep_cluster_2358	7496	945	Y
					Closed MGE	8A_15.3	IncFII	53877	14	Y
					MGE pieces	8A_15.13	rep_cluster_1254,rep_cluster_658	17664	319	N	msrE	100	100
											mphE	100	100
SW-4	Klebsiella variicola	347	100	1.76	Chromosome	8A_17.10	-	5532082	63	Y	TEM-15	100	100
											LEN-25	100	100
											SAT-2	100	100
											oqxA	98.98	100
											Haemophilus influenzae PBP3 conferring resistance to beta-lactam antibiotics	52.2	96.39
											Escherichia coli EF-Tu mutants conferring resistance to Pulvomycin	97.97	96.33
											Escherichia coli UhpT with mutation conferring resistance to fosfomycin	95.25	100
											adeF	61.24	99.15
											emrR	92.57	100
											Klebsiella pneumoniae KpnH	93.95	100
											Escherichia coli EF-Tu mutants conferring resistance to Pulvomycin	97.72	96.33
											adeF	42	97.92
											baeR	92.47	100
											H-NS	94.07	98.54
											marA	92.74	97.64
											Klebsiella pneumoniae KpnF	97.25	100
											Klebsiella pneumoniae KpnE	95.83	100
											Klebsiella pneumoniae OmpK37	98.13	100
											msbA	92.61	100
											Klebsiella pneumoniae KpnG	98.72	100
											adeF	41.44	98.96
											leuO	83.11	100.64
											LptD	98.47	100
											FosA6	94.96	100
											qacG	38.61	101.87
											eptB	99.28	97.04
											ArnT	97.64	100
											CRP	99.05	100
											rsmA	85.25	100
											vanG	38.76	104.58
											Escherichia coli AcrAB-TolC with MarR mutations conferring resistance to ciprofloxacin and tetracycline	83.33	100
						8A_17.11	-	15188	213	N
						8A_17.14	-	7806	395	N
					AA459	8A_17.8	IncFIB,IncFII,rep_cluster_2183	164207	113	Y	TEM-15	99.65	100
					AA459	8A_17.15	IncN,IncU	46020	197	N	KPC-2	100	100
											QnrS1	100	100
											dfrA14	100	100
											TEM-105	99.38	55.94
					AE105	8A_17.21	IncFII	78110	111	N	TEM-1	100	100
											OXA-9	100	100
											AAC(6')-Ib9	98.97	99.01
											aadA	99.23	98.1
					AE974	8A_17.18	IncX5	56983	198	Y
					Closed MGE	8A_17.16	ColRNAI_rep_cluster_1987	27000	296	Y	OXA-101	100	100
											OXA-101	100	100
											AAC(6')-Ib10	99.46	92.61
											AAC(6')-Ib10	99.46	92.61
					Closed MGE	8A_17.19	-	15608	68	Y
					Closed MGE	8A_17.9	rep_cluster_2327,rep_cluster_2373	17194	32	Y
					MGE pieces	8A_17.13	ColRNAI_rep_cluster_1987,rep_cluster_2335	30390	164	N	TEM-15	100	100
						8A_17.5	-	22826	70	N
						8A_17.7	IncFIA	59141	148	N
					novel_3351dfb750041c12fb71ee801b996966	8A_17.22	-	9791	187	Y
					novel_37617909fe70c2412e22a49b55787212	8A_17.17	-	18591	42	Y
SW-9	Klebsiella quasivariicola	2569*	100	2.45	Chromosome	8A_3.1	-	5705602	44	Y	OKP-D-1	100	100
											FosA6	94.96	100
											Escherichia coli EF-Tu mutants conferring resistance to Pulvomycin	97.97	96.33
											Haemophilus influenzae PBP3 conferring resistance to beta-lactam antibiotics	52.2	96.39
											Klebsiella pneumoniae acrR with mutation conferring multidrug antibiotic resistance	98.61	100
											Escherichia coli EF-Tu mutants conferring resistance to Pulvomycin	97.97	96.33
											Escherichia coli UhpT with mutation conferring resistance to fosfomycin	95.25	100
											eptB	98.38	97.04
											ArnT	97.28	100
											LptD	97.95	100
											vanG	39.22	104.58
											adeF	41.63	98.96
											msbA	92.44	100
											Klebsiella pneumoniae OmpK37	98.13	100
											Klebsiella pneumoniae KpnE	95	100
											Klebsiella pneumoniae KpnF	98.17	100
											marA	91.94	99.21
											Salmonella serovars gyrB conferring resistance to fluoroquinolones	94.78	100
											H-NS	94.07	98.54
											adeF	42.2	97.92
											oqxA	99.49	100
											adeF	60.86	99.15
											emrR	92.57	100
											Klebsiella pneumoniae KpnG	98.21	100
											Klebsiella pneumoniae KpnH	93.36	100
											rsmA	85.25	100
											CRP	99.05	100
											adeF	63.17	100.38
											Escherichia coli AcrAB-TolC with MarR mutations conferring resistance to ciprofloxacin and tetracycline	84.03	100
					AA002	8A_3.6	ColRNAI_rep_cluster_1987	14952	54	Y
					AA002	8A_3.7	IncL/M	76972	40	Y	SHV-12	100	100
											TEM-1	100	100
											ANT(2'')-Ia	100	111.86
											QnrB10	99.12	100
											catI	99.09	100
					AA022	8A_3.4	IncFIB,IncFII	119984	73	Y
					AA035	8A_3.2	IncFIB,IncFII,rep_cluster_2183	302701	56	Y
					AA364	8A_3.8	IncP,IncU	42876	315	Y	KPC-2	100	100
											TEM-160	98.95	75.52
					AA449	8A_3.3	IncFII,rep_cluster_1418	120523	63	Y	qacEdelta1	100	100
											mphA	100	100
											OXA-1	100	105.43
											catB3	100	100
											Mrx	100	100
											sul1	100	100
											AAC(6')-Ib-cr6	98.99	100
					AC776	8A_3.5	ColE10	19493	72	Y
					Closed MGE	8A_3.9	ColRNAI_rep_cluster_1987	13182	60	Y
SW-2	Klebsiella pneumoniae	147	99.33	2.07	Chromosome	8A_31.1	-	5331438	144	Y	Klebsiella pneumoniae KpnF	100	100
											SHV-11	100	100
											oqxA	100	100
											CTX-M-15	100	100
											Escherichia coli UhpT with mutation conferring resistance to fosfomycin	95.03	100
											Escherichia coli EF-Tu mutants conferring resistance to Pulvomycin	97.97	96.33
											Escherichia coli parC conferring resistance to fluoroquinolones	94.28	100
											msbA	92.78	100
											Escherichia coli gyrA conferring resistance to fluoroquinolones	92.23	100.23
											fosA5	97.12	100.72
											LptD	99.87	100
											leuO	83.44	100.64
											vanG	38.66	104.58
											Klebsiella pneumoniae acrA	95.24	99.75
											Escherichia coli EF-Tu mutants conferring resistance to Pulvomycin	97.97	96.33
											Klebsiella pneumoniae KpnE	99.17	100
											Klebsiella pneumoniae OmpK37	99.47	100
											Haemophilus influenzae PBP3 conferring resistance to beta-lactam antibiotics	52.37	96.39
											marA	92.74	97.64
											H-NS	94.07	98.54
											baeR	92.05	100
											adeF	41.71	97.92
											adeF	61.05	99.15
											emrR	92.57	100
											Klebsiella pneumoniae KpnG	99.74	100
											Klebsiella pneumoniae KpnH	93.95	100
											rsmA	85.25	100
											CRP	99.05	100
											ArnT	99.09	100
											eptB	99.46	97.04
											OmpA	99.72	95.19
											Escherichia coli AcrAB-TolC with MarR mutations conferring resistance to ciprofloxacin and tetracycline	83.33	100
					AA002	8A_31.6	IncL/M	69153	539	Y	OXA-48	100	100
					AA002	8A_31.7	ColRNAI_rep_cluster_1987,rep_cluster_2370	15657	221	Y
					AA362	8A_31.8	IncX6	41068	218	Y
					AA552	8A_31.11	IncN	47453	419	Y	Mrx	100	100
											dfrA14	100	100
											mphA	100	100
					AA964	8A_31.9	IncFII,rep_cluster_1418	117317	182	Y	rmtF	100	100
											arr-2	100	100
											AAC(6')-Ib	100	100
					AB531	8A_31.4	rep_cluster_1	81660	143	N
					AC507	8A_31.5	IncQ2	26088	159	Y
					AE205	8A_31.10	IncR	73002	282	Y
					Closed MGE	8A_31.12	rep_cluster_2335,rep_cluster_2392	32720	167	Y
SW-13	Enterobacter kobei	32	99.67	1.75	Chromosome	CHUAC_42.2	-	4980802	44	Y	FosA2	93.62	100
											ACT-52	99.74	100
											Escherichia coli EF-Tu mutants conferring resistance to Pulvomycin	98.48	96.33
											vanG	39.09	104.87
											Haemophilus influenzae PBP3 conferring resistance to beta-lactam antibiotics	53.1	96.39
											Escherichia coli EF-Tu mutants conferring resistance to Pulvomycin	98.48	96.33
											Enterobacter cloacae acrA	98.74	100
											adeF	60.77	99.15
											msbA	94.67	100
											CRP	99.05	100
											adeF	41.26	97.92
											rsmA	85.25	100
											emrB	92.43	100.59
											ramA	92.74	100
											emrR	93.14	100
											H-NS	95.59	100
											marA	93.55	99.21
											Escherichia coli UhpT with mutation conferring resistance to fosfomycin	93.95	100
											oqxA	90.79	100
											Klebsiella pneumoniae KpnF	87.16	100
											Klebsiella pneumoniae KpnE	82.5	100
											baeR	95.4	100
											Escherichia coli AcrAB-TolC with MarR mutations conferring resistance to ciprofloxacin and tetracycline	88.89	100
					Closed MGE	CHUAC_42.1	IncN	70470	42	Y	mphE	100	100
											msrE	100	100
					AA036	CHUAC_42.3	-	45410	64	Y
					AA045	CHUAC_42.4	IncFIB,IncFII,IncU,rep_cluster_2272	170249	58	Y	KPC-2	100	100
											Mrx	100	100
											mphA	100	100
											AAC(3)-IId	100	100
											TEM-160	98.95	75.52
											TEM-1	99.65	100
					AA739	CHUAC_42.5	IncHI2A,rep_cluster_1088	272874	27	Y	qacEdelta1	100	100
											ANT(2'')-Ia	100	121.47
											sul1	100	100
											qacEdelta1	100	100
											dfrA16	100	100
											QnrA1	100	100
											sul1	100	100
											CTX-M-9	100	100
											sul1	100	100
											MCR-9.1	100	100.19
					AC431	CHUAC_42.6	rep_cluster_2335,rep_cluster_2335	17651	44	Y
					Closed MGE	CHUAC_42.7	-	10067	251	Y	OXA-101	100	100
											OXA-101	100	100
											AAC(6')-Ib10	99.46	92.61
											AAC(6')-Ib10	99.46	92.61
SW-6	Aeromonas hydrophila	1919!	99.38	0.15	Chromosome	CHUAC_52.1	rep_cluster_2238	5303685	18	Y	sul1	100	100
											mphE	100	100
											msrE	100	100
											tet(D)	57.18	102.79
											imiH	98.82	100
											CepS	95.81	110.73
											APH(3'')-Ib	100	52.06
											APH(6)-Id	99.64	100
											OXA-726	98.48	100
											qacEdelta1	99.13	100
											adeF	43.7	99.06
											qacJ	36.89	101.87
											rsmA	92.73	101.64
											Escherichia coli EF-Tu mutants conferring resistance to Pulvomycin	90.84	96.33
											adeF	49.13	98.39
											Escherichia coli EF-Tu mutants conferring resistance to Pulvomycin	90.84	96.33
					AA364	CHUAC_52.2	IncP,IncU	78212	25	Y	KPC-2	100	100
											KPC-2	100	100
											TEM-160	98.95	75.52
											TEM-160	98.95	75.52
					AA364	CHUAC_52.4	IncQ2	22660	17	Y	QnrS2	100	100
											QnrS2	100	100
											QnrS2	100	100
					AC215	CHUAC_52.7	rep_cluster_1069	14364	66	Y
					AE564	CHUAC_52.9	-	136159	13	Y	Mrx	100	100
											AAC(3)-IId	100	100
											catB3	100	100
											arr-3	100	100
											qacEdelta1	100	100
											sul1	100	100
											mphA	100	100
											APH(6)-Id	99.64	100
											APH(3'')-Ib	100	52.06
											AAC(6')-Ib-cr6	98.99	100
					Closed MGE	CHUAC_52.5	rep_cluster_1069	18892	43	Y
					Closed MGE	CHUAC_52.6	IncQ1	8808	189	Y	OXA-10	100	100
											FosI	80.6	100
											AAC(6')-Ib10	100	94.58
					Closed MGE	CHUAC_52.8	-	7292	46	Y
					novel_182e09752dd7144cc177eb06149b0497	CHUAC_52.3	rep_cluster_1195	20117	48	Y
SW-11	Enterobacter kobei	32	99.67	2.2	Chromosome	CHUAC_9.2	-	4984467	63	Y	adeF	41.26	97.92
											ACT-52	99.74	100
											vanG	39.09	104.87
											CRP	99.05	100
											FosA2	93.62	100
											Haemophilus influenzae PBP3 conferring resistance to beta-lactam antibiotics	53.1	96.39
											emrB	92.43	100.59
											emrR	93.14	100
											Enterobacter cloacae acrA	98.74	100
											Escherichia coli EF-Tu mutants conferring resistance to Pulvomycin	98.48	96.33
											Escherichia coli UhpT with mutation conferring resistance to fosfomycin	93.95	100
											rsmA	85.25	100
											ramA	92.74	100
											baeR	95.4	100
											Klebsiella pneumoniae KpnE	82.5	100
											Klebsiella pneumoniae KpnF	87.16	100
											oqxA	90.79	100
											adeF	60.77	99.15
											marA	93.55	99.21
											H-NS	95.59	100
											Escherichia coli EF-Tu mutants conferring resistance to Pulvomycin	98.48	96.33
											msbA	94.67	100
											Escherichia coli AcrAB-TolC with MarR mutations conferring resistance to ciprofloxacin and tetracycline	88.89	100
						CHUAC_9.3	IncN	70551	101	Y	msrE	100	100
											mphE	100	100
					AA036	CHUAC_9.9	-	45422	148	Y
					AA045	CHUAC_9.6	IncFIB,IncFII,IncU,rep_cluster_2272	170261	81	Y	Mrx	100	100
											mphA	100	100
											AAC(3)-IId	100	100
											KPC-2	100	100
											TEM-160	98.95	75.52
											TEM-1	99.65	100
					AA739	CHUAC_9.5	IncHI2A,rep_cluster_1088	272877	49	Y	ANT(2'')-Ia	100	121.47
											qacEdelta1	100	100
											sul1	100	100
											qacEdelta1	100	100
											dfrA16	100	100
											QnrA1	100	100
											sul1	100	100
											sul1	100	100
											MCR-9.1	100	100.19
											CTX-M-9	99.66	100
					AB537	CHUAC_9.1	-	42789	31	N
					AC431	CHUAC_9.4	rep_cluster_2335	9039	221	N
					AD337	CHUAC_9.10	-	17708	96	Y
					Closed MGE	CHUAC_9.7	-	10071	500	Y	OXA-101	100	100
											OXA-101	100	100
											AAC(6')-Ib10	99.46	92.61
											AAC(6')-Ib10	99.46	92.61
					Closed MGE	CHUAC_9.8	IncFII,rep_cluster_1418	147532	63	Y
SW-15	Stenotrophomonas maltophilia	30*	100	0.11	Chromosome	OP_33.1	IncP,rep_cluster_156	4897794	15	Y	smeR	98.25	100
											smeS	96.79	100
											smeA	96.73	100
											smeB	97.81	100
											smeC	95.54	100
											smeD	97.46	100
											smeE	99.13	100
											smeF	95.87	98.93
											adeF	60.06	99.72
											qacJ	44.76	102.8
SW-124	Enterobacter kobei	910*	99.7	2.47	Chromosome	bens_106.1	-	5045747	27	Y	ACT-87	100	100
											SAT-2	100	100
											msbA	94.5	100
											Haemophilus influenzae PBP3 conferring resistance to beta-lactam antibiotics	53.1	96.39
											Escherichia coli EF-Tu mutants conferring resistance to Pulvomycin	98.48	96.33
											Escherichia coli UhpT with mutation conferring resistance to fosfomycin	93.95	100
											Escherichia coli EF-Tu mutants conferring resistance to Pulvomycin	97.72	96.33
											vanG	39.09	104.87
											Enterobacter cloacae acrA	98.49	100
											ramA	92.74	100
											Klebsiella pneumoniae KpnE	81.67	100
											oqxA	90.54	100
											Salmonella enterica gyrA conferring resistance to fluoroquinolones	96.24	100
											leuO	82.68	108.28
											FosA2	95.04	100
											Klebsiella pneumoniae KpnF	87.16	100
											CRP	98.57	100
											rsmA	85.25	100
											emrB	92.43	100.59
											emrR	93.14	100
											baeR	95.4	100
											H-NS	95.59	100
											marA	93.55	99.21
											adeF	60.77	99.15
											adeF	41.36	97.92
											Escherichia coli AcrAB-TolC with MarR mutations conferring resistance to ciprofloxacin and tetracycline	89.58	100
					AA002	bens_106.7	IncL/M	80638	11	Y	KPC-2	100	100
											TEM-160	98.95	75.52
					AA521	bens_106.4	rep_cluster_2335	4468	459	Y
					AA739	bens_106.6	rep_cluster_1088	333358	34	Y	sul1	100	100
											qacEdelta1	100	100
											OXA-10	100	100
											catI	100	100
											TEM-1	100	100
											AAC(6')-Ib9	100	97.04
											IMP-28	99.59	100
					AA752	bens_106.8	IncFIB	123462	16	Y	TEM-1	100	100
											OXA-9	98.99	78.47
											aadA	99.23	98.1
											AAC(6')-Ib9	98.97	99.01
											QnrB10	99.12	100
					AD702	bens_106.5	IncQ2	15327	46	Y	msrE	100	100
											mphE	100	100
					Closed MGE	bens_106.2	IncX2	41987	68	Y
					Closed MGE	bens_106.9	IncFIC,rep_cluster_2183	90459	10	Y
					novel_247dcc6324db63e17f2cb5085fb69fb1	bens_106.3	rep_cluster_1418	76843	14	Y
SW-130	Enterobacter kobei	910	99.7	1.86	Chromosome	bens_112.6	-	5133296	53	Y	ACT-87	100	100
											mphA	100	100
											Mrx	100	100
											sul1	100	100
											qacEdelta1	100	100
											TEM-1	100	100
											marA	93.55	99.21
											H-NS	95.59	100
											baeR	95.4	100
											emrR	93.14	100
											emrB	92.43	100.59
											rsmA	85.25	100
											Escherichia coli EF-Tu mutants conferring resistance to Pulvomycin	97.72	96.33
											adeF	41.36	97.92
											adeF	60.77	99.15
											Escherichia coli UhpT with mutation conferring resistance to fosfomycin	93.95	100
											Escherichia coli EF-Tu mutants conferring resistance to Pulvomycin	98.48	96.33
											oqxA	90.54	100
											leuO	82.68	108.28
											Klebsiella pneumoniae KpnE	81.67	100
											CRP	99.05	100
											QnrB10	99.12	100
											AAC(3)-IIe	98.95	100
											APH(3'')-Ib	99.63	100
											Klebsiella pneumoniae KpnF	87.16	100
											APH(6)-Id	99.64	100
											FosA2	95.74	100
											Haemophilus influenzae PBP3 conferring resistance to beta-lactam antibiotics	53.1	96.39
											vanG	39.09	104.87
											Enterobacter cloacae acrA	98.49	100
											ramA	92.74	100
											msbA	94.67	100
											AAC(6')-Iaf	81.42	100
											Escherichia coli AcrAB-TolC with MarR mutations conferring resistance to ciprofloxacin and tetracycline	89.58	100
					AA036	bens_112.8	-	48495	117	Y
					AA047	bens_112.3	IncFIB,IncU	85149	41	Y	KPC-2	100	100
											TEM-160	98.95	75.52
					AA364	bens_112.2	IncP,IncU	32517	147	N	KPC-2	100	100
											TEM-160	98.95	75.52
						bens_112.4	-	7872	443	N
					AC772	bens_112.7	rep_cluster_1155	14317	33	Y
					AC776	bens_112.5	-	9547	264	N
					Closed MGE	bens_112.9	rep_cluster_658	39676	88	Y	dfrA14	100	100
											QnrVC4	100	100
											cmlA5	100	100
											OXA-10	100	100
											dfrA14	100	100
											QnrVC4	100	100
											cmlA5	100	100
											OXA-10	100	100
											ANT(3'')-IIa	99.63	83.9
											ANT(3'')-IIa	99.63	83.9
SW-32	Enterobacter roggenkampii	1330!	98.78	1.56	Chromosome	bens_14.1	-	4857048	145	Y	adeF	61.18	99.24
											oqxA	92.07	100
											qnrE1	89.72	100
											marA	93.55	99.21
											Klebsiella pneumoniae KpnF	87.16	100
											Escherichia coli EF-Tu mutants conferring resistance to Pulvomycin	98.73	96.33
											Haemophilus influenzae PBP3 conferring resistance to beta-lactam antibiotics	52.74	96.39
											H-NS	95.59	100
											Escherichia coli UhpT with mutation conferring resistance to fosfomycin	94.17	100
											Klebsiella pneumoniae KpnE	82.5	100
											baeR	95.42	100
											CRP	99.05	100
											emrR	92.57	100
											emrB	92.82	100.59
											rsmA	85.25	100
											adeF	41.36	97.92
											Escherichia coli EF-Tu mutants conferring resistance to Pulvomycin	98.48	96.33
											ACT-50	99.48	100
											FosA2	97.87	100
											leuO	81.53	101.91
											vanG	39.27	104.87
											Enterobacter cloacae acrA	99.5	100
											ramA	97.35	91.13
											msbA	94.85	100
											adeF	41.31	97.92
											Escherichia coli AcrAB-TolC with MarR mutations conferring resistance to ciprofloxacin and tetracycline	89.58	100
					AA002	bens_14.8	IncL/M	70495	126	Y	KPC-2	100	100
											QnrB10	99.12	100
											TEM-105	99.38	55.94
					AA036	bens_14.5	-	37566	174	N	sul1	100	100
											Mrx	100	100
											mphA	100	100
											qacEdelta1	100	100
											catB3	100	100
											OXA-1	100	105.43
											AAC(6')-Ib-cr6	98.99	100
					AB161	bens_14.9	IncN	77681	75	Y	TEM-1	100	100
											TEM-1	100	100
					AD702	bens_14.7	IncQ2	17797	363	Y
					Closed MGE	bens_14.2	IncHI1A	259717	144	Y
					Closed MGE	bens_14.3	rep_cluster_2335	8934	1055	Y	OXA-10	100	100
											OXA-101	100	100
											AAC(6')-Ib9	100	97.04
											AAC(6')-Ib10	99.46	92.61
SW-184	Pseudomonas aeruginosa	1284	99.03	0.49	Chromosome	bens_166.1	-	212340	72	N
						bens_166.2	-	2586919	67	N	PDC-39	100	100
											OprM	100	100
											cprR	100	100
											MexA	100	100
											YajC	100	100
											TriB	100	100
											OXA-488	100	100
											Pseudomonas aeruginosa CpxR	100	100
											MexG	100	100
											MexR	98.64	100
											nalC	98.59	100
											nalD	100	100
											mexQ	99.53	100
											cprS	99.3	100
											TriA	99.73	95.82
											TriC	99.9	100
											MexB	99.9	100
											OpmD	99.38	100
											MexI	99.9	100
											MexH	99.46	100
											bcr-1	99.75	100
											APH(3')-IIb	98.88	100
											MexL	99.53	100
											MexJ	99.46	100
											MexK	99.8	100
											arnA	99.4	100
											mexP	99.74	100
											opmE	99.59	100
						bens_166.3	rep_cluster_322	1601236	64	N	Pseudomonas aeruginosa emrE	100	100
											basR	99.55	100
											Type A NfxB	100	100
											OpmH	97.1	100
											basS	98.95	100
											MexC	98.31	91.47
											MexD	95.33	100
											OprJ	99.58	100
											MexW	99.9	100
											MexV	98.94	100
											Pseudomonas aeruginosa catB7	97.64	100
						bens_166.4	-	92515	118	N	msrE	100	100
											mphE	100	100
											OXA-10	100	100
											sul1	99.64	100
											catB3	100	40.48
						bens_166.5	rep_cluster_2238	2635156	49	N	FosA	100	100
											VIM-2	100	165.41
											Pseudomonas aeruginosa soxR	100	100
											rsmA	100	100
											MexF	100	100
											MuxC	100	100
											ParR	99.15	100
											ParS	99.3	100
											MexE	99.76	100
											OprN	99.79	100
											OpmB	98.8	100.2
											adeF	41.23	98.68
											sul1	99.64	100
											mexM	98.7	100
											PmpM	99.58	100
											AAC(3)-Ia	98.55	89.61
											APH(6)-Id	99.64	100
											APH(3'')-Ib	99.63	100
											vanW gene in vanG cluster	32.33	97.15
											MexT	99.63	87.61
											mexN	99.81	100
											MuxB	99.9	100
											MexS	100	100
											MuxA	99.77	100
											MexZ	100	100
						bens_166.7	-	41865	73	N
SW-196	Klebsiella quasipneumoniae	2389	99.85	2.06	Chromosome	bens_178.9	-	5287316	13	Y	OKP-A-12	100	100
											msbA	92.44	100
											vanG	38.66	104.58
											LptD	98.85	100
											FosA6	97.12	100
											qacG	38.61	101.87
											OmpA	99.16	95.19
											Escherichia coli EF-Tu mutants conferring resistance to Pulvomycin	97.97	96.33
											Escherichia coli UhpT with mutation conferring resistance to fosfomycin	95.03	100
											Escherichia coli EF-Tu mutants conferring resistance to Pulvomycin	97.97	96.33
											Klebsiella pneumoniae acrR with mutation conferring multidrug antibiotic resistance	98.15	100
											Klebsiella pneumoniae OmpK37	96.26	100
											QnrB10	99.12	100
											Klebsiella pneumoniae KpnE	97.5	100
											eptB	98.92	98.26
											ArnT	96.91	100
											CRP	98.57	100
											rsmA	85.25	100
											Haemophilus influenzae PBP3 conferring resistance to beta-lactam antibiotics	52.02	96.39
											Klebsiella pneumoniae KpnH	93.75	100
											emrR	92.57	100
											adeF	42.2	97.92
											baeR	92.05	100
											H-NS	94.07	98.54
											marA	92.74	99.21
											Klebsiella pneumoniae KpnF	97.25	100
											Klebsiella pneumoniae KpnG	98.97	100
											Escherichia coli AcrAB-TolC with MarR mutations conferring resistance to ciprofloxacin and tetracycline	84.03	100
					AA002	bens_178.2	-	10936	34	Y
					AA002	bens_178.14	ColRNAI_rep_cluster_1987,IncL/M	84784	7	N	ANT(2'')-Ia	100	121.47
											TEM-1	100	100
											QnrB10	99.12	100
											SHV-12	99.65	100
											catI	98.63	100
					AA054	bens_178.5	IncR	101401	4	N
					AA113	bens_178.3	ColRNAI_rep_cluster_1987,IncU	24410	288	Y	KPC-2	100	100
											OXA-101	100	100
											TEM-105	99.38	55.94
											AAC(6')-Ib10	99.46	92.61
					AA362	bens_178.7	-	28374	6	N
					AA882	bens_178.11	-	33606	20	N
					AB045	bens_178.16	ColRNAI_rep_cluster_1987	4936	399	Y
					AB531	bens_178.8	rep_cluster_3	66610	64	N
					AC776	bens_178.17	-	19022	40	Y
					AD339	bens_178.10	Col(Ye4449)	5309	491	Y
					AD443	bens_178.15	IncFIB	59278	5	Y
					AE105	bens_178.4	-	91505	5	N
					AF031	bens_178.1	rep_cluster_2335	5155	155	Y
					AF031	bens_178.6	rep_cluster_2469	107285	6	N
					Closed MGE	bens_178.12	-	8678	233	Y
SW-215	Klebsiella quasipneumoniae	3026	100	1.71	Chromosome	bens_197.6	-	5554051	28	Y	OKP-B-5	100	100
											Klebsiella pneumoniae KpnG	98.97	100
											Klebsiella pneumoniae KpnH	93.95	100
											rsmA	85.25	100
											CRP	99.05	100
											ArnT	97.1	100
											emrR	92.57	100
											Escherichia coli EF-Tu mutants conferring resistance to Pulvomycin	97.97	96.33
											Haemophilus influenzae PBP3 conferring resistance to beta-lactam antibiotics	52.2	96.39
											Klebsiella pneumoniae acrR with mutation conferring multidrug antibiotic resistance	98.61	100
											Salmonella enterica gyrA conferring resistance to fluoroquinolones	95.78	99.89
											Escherichia coli EF-Tu mutants conferring resistance to Pulvomycin	97.97	96.33
											eptB	98.38	97.04
											adeF	61.05	99.15
											adeF	42.2	97.92
											Escherichia coli UhpT with mutation conferring resistance to fosfomycin	95.25	100
											qacG	38.61	101.87
											FosA6	97.12	100
											LptD	98.72	100
											leuO	82.78	100.64
											vanG	38.66	104.58
											adeF	41.63	98.96
											oqxA	96.93	100
											msbA	92.44	100
											Klebsiella pneumoniae OmpK37	95.99	100
											Klebsiella pneumoniae KpnE	95.83	100
											Klebsiella pneumoniae KpnF	99.08	100
											marA	92.74	97.64
											H-NS	94.07	98.54
											baeR	92.05	100
											OmpA	99.16	95.19
											Escherichia coli AcrAB-TolC with MarR mutations conferring resistance to ciprofloxacin and tetracycline	83.33	100
					AA103	bens_197.13	ColRNAI_rep_cluster_1987	4182	1435	Y
					AA450	bens_197.2	rep_cluster_1418	98328	36	Y
					AB045	bens_197.7	rep_cluster_2335	9643	789	Y
					AC776	bens_197.9	ColE10	19133	60	Y
					Closed MGE	bens_197.10	-	9745	3596	Y	GES-5	100	100
											BEL-1	100	100
					Closed MGE	bens_197.5	IncFIB,IncFII	251125	74	Y
					Closed MGE	bens_197.8	ColRNAI_rep_cluster_1987,rep_cluster_2335	9208	186	Y
					MGE pieces	bens_197.11	rep_cluster_2358	8257	6098	N	OXA-101	100	102.63
											AAC(6')-Ib10	99.46	92.61
SW-20	Enterobacter roggenkampii	1330!	98.78	1.56	Chromosome	bens_2.4	-	4857304	69	Y	emrR	92.57	100
											adeF	41.31	97.92
											baeR	95.42	100
											H-NS	95.59	100
											marA	93.55	99.21
											adeF	61.18	99.24
											Haemophilus influenzae PBP3 conferring resistance to beta-lactam antibiotics	52.74	96.39
											Klebsiella pneumoniae KpnF	87.16	100
											Klebsiella pneumoniae KpnE	82.5	100
											msbA	94.85	100
											emrB	92.82	100.59
											Escherichia coli EF-Tu mutants conferring resistance to Pulvomycin	98.73	96.33
											Escherichia coli UhpT with mutation conferring resistance to fosfomycin	94.17	100
											oqxA	92.07	100
											rsmA	85.25	100
											ramA	97.35	91.13
											CRP	99.05	100
											adeF	41.36	97.92
											Escherichia coli EF-Tu mutants conferring resistance to Pulvomycin	98.48	96.33
											Enterobacter cloacae acrA	99.5	100
											vanG	39.27	104.87
											leuO	81.53	101.91
											FosA2	97.87	100
											ACT-50	99.48	100
											Escherichia coli AcrAB-TolC with MarR mutations conferring resistance to ciprofloxacin and tetracycline	89.58	100
					AA002	bens_2.5	IncL/M	70495	70	Y	KPC-2	100	100
											TEM-105	99.38	55.94
											QnrB10	99.12	100
					AA036	bens_2.6	-	75169	32	Y	mphA	100	100
											OXA-1	100	105.43
											catB3	100	100
											sul1	100	100
											Mrx	100	100
											qacEdelta1	100	100
											OXA-1	100	105.43
											catB3	100	100
											qacEdelta1	100	100
											sul1	100	100
											Mrx	100	100
											mphA	100	100
											AAC(6')-Ib-cr6	98.99	100
											AAC(6')-Ib-cr6	98.99	100
					AB161	bens_2.9	IncN	38842	268	Y	TEM-1	100	100
					Closed MGE	bens_2.3	IncHI1B	259729	81	Y
					Closed MGE	bens_2.8	rep_cluster_2335	8934	934	Y	OXA-10	100	100
											OXA-932	100	27.07
											AAC(6')-Ib9	100	97.04
											AAC(6')-Ib10	99.46	92.61
											OXA-35	100	72.93
SW-221	Pseudomonas aeruginosa	1284	99.35	0.49	Chromosome	bens_203.1	rep_cluster_322	4546703	211	N	TriB	100	100
											YajC	100	100
											mphE	100	100
											PDC-39	100	100
											OXA-10	100	100
											MexG	100	100
											msrE	100	100
											cprR	100	100
											OprM	100	100
											MexA	100	100
											Pseudomonas aeruginosa emrE	100	100
											OXA-488	100	100
											Pseudomonas aeruginosa CpxR	100	100
											MexI	99.9	100
											OpmD	99.38	100
											bcr-1	99.75	100
											APH(3')-IIb	98.88	100
											MexB	99.9	100
											MexH	99.46	100
											TriC	99.9	100
											MexK	99.8	100
											arnA	99.4	100
											mexP	99.74	100
											mexQ	99.53	100
											opmE	99.59	100
											cprS	99.3	100
											basR	99.55	100
											Type A NfxB	100	100
											MexR	98.64	100
											MexL	99.53	100
											MexJ	99.46	100
											MexD	95.33	100
											OpmH	97.1	100
											TriA	99.73	95.82
											catB3	100	40.48
											sul1	99.64	100
											Pseudomonas aeruginosa catB7	97.64	100
											MexV	98.94	100
											MexW	99.9	100
											OprJ	99.58	100
											nalC	98.59	100
											MexC	98.31	91.47
											basS	98.95	100
											nalD	100	100
						bens_203.2	rep_cluster_2238	2753877	175	N	mphE	100	100
											OXA-10	100	100
											MuxC	100	100
											MexF	100	100
											Pseudomonas aeruginosa soxR	100	100
											msrE	100	100
											FosA	100	100
											VIM-2	100	165.41
											rsmA	100	100
											vanW gene in vanG cluster	32.33	97.15
											MexZ	100	100
											MexS	100	100
											MexT	99.63	87.61
											APH(3'')-Ib	99.63	100
											APH(6)-Id	99.64	100
											AAC(3)-Ia	98.55	89.61
											sul1	99.64	100
											PmpM	99.58	100
											mexM	98.7	100
											mexN	99.81	100
											ParS	99.3	100
											ParR	99.15	100
											adeF	41.23	98.68
											MexE	99.76	100
											OprN	99.79	100
											OpmB	98.8	100.2
											MuxA	99.77	100
											sul1	99.64	100
											catB3	100	40.48
											MuxB	99.9	100
SW-224	Klebsiella pneumoniae	27	99.7	1.53	Chromosome	bens_206.6	rep_cluster_2132	5184626	218	Y	SHV-40	100	100
											Klebsiella pneumoniae KpnF	100	100
											CRP	99.05	100
											Haemophilus influenzae PBP3 conferring resistance to beta-lactam antibiotics	52.37	96.39
											Escherichia coli EF-Tu mutants conferring resistance to Pulvomycin	97.97	96.33
											Escherichia coli EF-Tu mutants conferring resistance to Pulvomycin	97.97	96.33
											qacG	38.61	101.87
											fosA5	98.56	100
											LptD	99.87	100
											leuO	83.44	100.64
											vanG	38.66	104.58
											Klebsiella pneumoniae acrA	95.24	99.75
											OmpA	99.44	95.19
											Escherichia coli UhpT with mutation conferring resistance to fosfomycin	95.03	100
											Klebsiella pneumoniae OmpK37	94.53	102.67
											Klebsiella pneumoniae KpnE	99.17	100
											marA	92.74	97.64
											H-NS	94.07	98.54
											baeR	92.47	100
											adeF	41.62	97.92
											emrR	92.57	100
											Klebsiella pneumoniae KpnG	99.49	100
											Klebsiella pneumoniae KpnH	93.95	100
											rsmA	85.25	100
											eptB	99.46	97.04
											ArnT	99.09	100
											msbA	92.78	100
											Escherichia coli AcrAB-TolC with MarR mutations conferring resistance to ciprofloxacin and tetracycline	84.03	100
					AA035	bens_206.5	IncFIB,IncFII,rep_cluster_2183	235922	130	Y
					AA100	bens_206.10	-	18807	73	Y
					AA364	bens_206.8	IncP,IncU	74827	348	Y	KPC-2	100	100
											KPC-2	100	100
											TEM-160	98.95	75.52
											TEM-160	98.95	75.52
					AA405	bens_206.9	IncFIB	319752	177	Y
					AA882	bens_206.7	-	29903	73	N
					AB045	bens_206.2	rep_cluster_2335	5199	1074	Y
					AB045	bens_206.1	rep_cluster_2373	6472	1332	N
					AB962	bens_206.13	IncFII	100946	204	Y
					AE974	bens_206.11	IncX5	44062	1428	Y
					Closed MGE	bens_206.12	IncFIA,IncFII	129990	194	Y
					MGE pieces	bens_206.4	rep_cluster_2373	1334	47	N
SW-225	Escherichia coli	Unknown	99.32	4.46	Chromosome	bens_207.5	-	4871067	32	Y	acrB	100	100
											Escherichia coli acrA	100	100
											msbA	100	100
											mdtG	100	100
											marA	100	100
											PmrF	100	100
											emrK	100	110.26
											evgA	100	100
											emrR	100	100
											emrB	100	100
											cpxA	100	100
											emrY	100	100
											Escherichia coli mdfA	96.83	100
											vanG	38.23	104.3
											leuO	99.04	100
											mdtM	97.8	100
											kdpE	98.67	100
											mdtN	99.42	100
											eptA	99.45	100
											mdtO	98.83	100
											mdtP	98.16	100
											Escherichia coli EF-Tu mutants conferring resistance to Pulvomycin	99.75	96.33
											Escherichia coli EF-Tu mutants conferring resistance to Pulvomycin	99.75	96.33
											Escherichia coli GlpT with mutation conferring resistance to fosfomycin	99.78	100
											Escherichia coli gyrA conferring resistance to fluoroquinolones	99.89	100
											Haemophilus influenzae PBP3 conferring resistance to beta-lactam antibiotics	52.93	96.39
											Escherichia coli AcrAB-TolC with MarR mutations conferring resistance to ciprofloxacin and tetracycline	98.61	100
											Escherichia coli AcrAB-TolC with AcrR mutation conferring resistance to ciprofloxacin, tetracycline, and ceftazidime	99.53	100
											EC-13	98.67	100
											mdtH	99.75	100
											Klebsiella pneumoniae KpnE	82.2	100.83
											Klebsiella pneumoniae KpnF	84.4	100
											gadX	97.81	100
											CRP	99.05	100
											AcrF	99.61	100
											AcrE	99.74	100
											AcrS	99.55	100
											bacA	99.63	100
											TolC	99.59	99.6
											rsmA	85.25	100
											emrA	99.74	100
											acrD	99.71	100
											evgS	99.66	73.6
											evgS	98.55	23.48
											Escherichia coli soxR with mutation conferring antibiotic resistance	100	100
											YojI	99.82	100
											baeR	99.17	100
											baeS	99.36	100
											mdtC	99.61	100
											mdtB	99.9	100
											mdtA	99.04	109.64
											H-NS	99.27	100
											Escherichia coli soxS with mutation conferring antibiotic resistance	100	100
					AA056	bens_207.10	IncFIA,IncFIB,IncFIC	109191	31	Y	ACC-1	100	101.04
					AA104	bens_207.8	rep_cluster_2327	5312	1480	Y
					AA113	bens_207.11	ColRNAI_rep_cluster_1987	24206	304	Y	OXA-101	100	100
											OXA-101	100	100
											OXA-101	100	100
											AAC(6')-Ib10	99.46	92.61
											AAC(6')-Ib10	99.46	92.61
											AAC(6')-Ib10	99.46	92.61
					AA364	bens_207.12	IncP,IncU	63286	565	Y	KPC-2	100	100
											KPC-2	100	100
											TEM-160	98.95	75.52
											TEM-160	98.95	75.52
					AA979	bens_207.7	Col156	6068	217	Y
					AB111	bens_207.3	-	3564	9274	N
					AC303	bens_207.1	rep_cluster_658	12909	122	Y
					Closed MGE	bens_207.13	IncFIB,IncFII,rep_cluster_2358	109926	40	Y
					Closed MGE	bens_207.6	IncC,rep_cluster_1254	225619	37	Y	sul1	100	100
											msrE	100	100
											FOX-9	100	100
											qacEdelta1	100	100
											mphE	100	100
											tet(C)	100	100
											sul1	100	100
											QnrA1	100	100
											aadA2	100	100
					MGE pieces	bens_207.4	-	618	9239	N
SW-226	Acinetobacter johnsonii	Unknown	99.95	0.68	Chromosome	bens_208.2	-	862	865	N
						bens_208.4	rep_cluster_2288	3792893	26	Y	vanW gene in vanG cluster	31.56	104.27
											OXA-644	91.97	100
											qacG	41.51	101.87
											qacJ	46.23	113.08
					AB872	bens_208.11	rep_cluster_1364	20513	311	Y	OXA-24	100	100
											OXA-24	100	100
					AC935	bens_208.9	rep_cluster_1481	265636	23	Y	arr-3	100	100
											IMP-11	100	100
											APH(3')-VIa	100	100
											sul1	100	110.39
											TEM-1	100	100
											OXA-58	100	100
											mphE	100	100
											msrE	100	100
											AAC(6')-Ib9	100	96.06
											APH(3'')-Ib	99.63	100
											AAC(3)-IIe	98.95	110.49
											floR	99.75	100
					Closed MGE	bens_208.10	-	11604	80	Y
					Closed MGE	bens_208.12	-	23993	149	Y
					Closed MGE	bens_208.8	rep_cluster_639	102624	14	Y
					MGE pieces	bens_208.1	-	1398	520	N
						bens_208.3	-	11237	890	N
						bens_208.5	rep_cluster_1283	7699	968	N
						bens_208.6	rep_cluster_2314	6489	536	N
SW-227	Enterobacter roggenkampii	523	98.78	1.2	Chromosome	bens_209.1	-	4823858	69	Y	MIR-20	100	100
											Enterobacter cloacae acrA	100	100
											oqxA	93.09	100
											msbA	95.19	100
											ramA	94.35	100
											vanG	39.66	104.87
											Escherichia coli gyrA conferring resistance to fluoroquinolones	90.63	100.34
											Escherichia coli EF-Tu mutants conferring resistance to Pulvomycin	98.73	96.33
											Escherichia coli EF-Tu mutants conferring resistance to Pulvomycin	98.73	96.33
											Klebsiella pneumoniae KpnF	86.24	100
											Klebsiella pneumoniae KpnE	82.5	100
											adeF	61.05	99.24
											marA	93.55	99.21
											H-NS	95.59	100
											baeR	95.4	100
											adeF	41.31	97.92
											emrR	93.14	100
											emrB	93.4	100.59
											bacA	95.24	100
											adeF	41.55	97.92
											CRP	99.05	100
											Haemophilus influenzae PBP3 conferring resistance to beta-lactam antibiotics	52.92	96.39
											FosA2	97.16	100
											leuO	80.89	101.91
											rsmA	85.25	100
											Escherichia coli AcrAB-TolC with MarR mutations conferring resistance to ciprofloxacin and tetracycline	88.19	100
					AA026	bens_209.3	rep_cluster_1418	69544	241	Y	APH(6)-Id	99.64	100
											APH(3'')-Ib	99.63	100
					AA046	bens_209.6	IncFII,rep_cluster_2183	88881	121	Y
					AA552	bens_209.2	rep_cluster_2335	19929	75	Y
					AA552	bens_209.7	IncN	57605	606	Y	ANT(2'')-Ia	100	111.86
											KPC-2	100	100
											TEM-105	99.38	55.94
					AA860	bens_209.9	IncFII	141340	55	Y	TEM-1	100	100
											TEM-1	100	100
											sul1	100	100
											qacEdelta1	100	100
											APH(6)-Id	99.64	100
											APH(3'')-Ib	99.63	100
											AAC(3)-IIe	98.95	100
											AAC(6')-Iaf	81.42	100
					AB169	bens_209.8	-	116706	37	Y	TEM-1	100	100
					AD702	bens_209.4	IncQ2	30650	77	Y	msrE	100	100
											msrE	100	100
											mphE	100	93.2
											mphE	100	93.2
SW-229	Klebsiella variicola	347	100	2.02	Chromosome	bens_211.6	-	5500688	37	Y	LEN-25	100	100
											SAT-2	100	100
											LptD	98.47	100
											leuO	83.11	100.64
											vanG	38.76	104.58
											adeF	41.44	98.96
											msbA	92.61	100
											Klebsiella pneumoniae OmpK37	98.13	100
											Klebsiella pneumoniae KpnE	95.83	100
											Escherichia coli EF-Tu mutants conferring resistance to Pulvomycin	97.72	96.33
											marA	92.74	97.64
											Escherichia coli EF-Tu mutants conferring resistance to Pulvomycin	97.97	96.33
											FosA6	94.96	100
											Escherichia coli UhpT with mutation conferring resistance to fosfomycin	95.25	100
											baeR	92.47	100
											adeF	42.1	97.92
											Klebsiella pneumoniae KpnF	97.25	100
											H-NS	94.07	98.54
											CRP	99.05	100
											TEM-15	99.65	100
											qacG	38.61	101.87
											oqxA	98.98	100
											emrR	92.57	100
											Klebsiella pneumoniae KpnG	98.72	100
											Klebsiella pneumoniae KpnH	93.95	100
											rsmA	85.25	100
											Haemophilus influenzae PBP3 conferring resistance to beta-lactam antibiotics	52.2	96.39
											ArnT	97.64	100
											eptB	99.28	97.04
											adeF	61.24	99.15
											Escherichia coli AcrAB-TolC with MarR mutations conferring resistance to ciprofloxacin and tetracycline	83.33	100
					AA100	bens_211.19	-	7831	3834	N
					AA362	bens_211.12	IncU,IncX6	24682	1650	Y	KPC-2	100	100
											TEM-105	99.38	55.94
					AA445	bens_211.4	IncFIA	57945	138	Y	TEM-15	100	100
					AA459	bens_211.5	IncFIB,IncFII	146175	43	Y	TEM-88	100	65.03
					AB045	bens_211.13	ColRNAI_rep_cluster_1987	20881	15	Y
					AC292	bens_211.11	rep_cluster_658	25409	97	Y	GES-5	100	100
											GES-5	100	100
					AC776	bens_211.15	-	19023	132	Y
					AE974	bens_211.18	IncX5	110195	142	N	TEM-15	100	100
					Closed MGE	bens_211.14	ColRNAI_rep_cluster_1987	40216	733	Y	OXA-101	100	100
											OXA-101	100	100
											OXA-101	100	100
											AAC(6')-Ib10	99.46	92.61
											AAC(6')-Ib10	99.46	92.61
											AAC(6')-Ib10	99.46	92.61
					Closed MGE	bens_211.2	IncFII	96964	72	Y	Mrx	100	100
											mphA	100	100
											TEM-1	100	100
											APH(3')-Ia	98.52	100
											AAC(6')-Ib9	98.97	99.01
					Closed MGE	bens_211.20	rep_cluster_2373	17943	449	Y
					Closed MGE	bens_211.9	rep_cluster_2392	25419	143	Y
					MGE pieces	bens_211.3	rep_cluster_1418	34132	254	N
SW-75	Enterobacter hormaechei	93	99.47	0.04	Chromosome	bens_57.1	-	4781449	269	Y	ACT-17	100	100
											Escherichia coli EF-Tu mutants conferring resistance to Pulvomycin	97.97	96.33
											Escherichia coli UhpT with mutation conferring resistance to fosfomycin	94.17	100
											Escherichia coli EF-Tu mutants conferring resistance to Pulvomycin	98.73	96.33
											Haemophilus influenzae PBP3 conferring resistance to beta-lactam antibiotics	52.57	96.39
											CRP	99.05	100
											adeF	41.26	97.92
											FosA2	96.45	100
											leuO	82.17	100
											vanG	38.92	104.58
											ramA	96.46	91.13
											msbA	94.85	100
											Klebsiella pneumoniae KpnE	84.17	100
											Klebsiella pneumoniae KpnF	88.07	100
											marA	94.35	99.21
											H-NS	94.12	100
											baeR	95.4	100
											adeF	40.73	97.92
											adeF	60.99	99.15
											oqxA	91.3	100
											emrR	94.86	100
											emrB	93.79	100.59
											rsmA	85.25	100
											bacA	95.24	100
											Salmonella enterica gyrA conferring resistance to fluoroquinolones	96.01	100
											Escherichia coli AcrAB-TolC with MarR mutations conferring resistance to ciprofloxacin and tetracycline	89.58	100
					AA002	bens_57.3	IncL/M	65470	104	Y	OXA-48	100	100
					AA046	bens_57.2	IncFIC,rep_cluster_2183	66128	197	Y
					AA414	bens_57.4	IncFIA,IncFII	86426	162	Y
					AC289	bens_57.5	IncR,rep_cluster_1254	58923	295	Y	msrE	100	100
											TEM-1	100	100
											SFO-1	100	100
											catB3	100	100
											OXA-1	100	100
											APH(3')-Ia	100	100
											mphE	100	100
											dfrA1	100	100
											aadA5	100	100
											sul1	100	100
											armA	100	100
											AAC(6')-Ib-cr6	98.99	100
											arr-3	100	78
											qacEdelta1	100	52.17
SW-95	Klebsiella variicola	347	100	2.75	Chromosome	bens_77.13	-	5537062	49	Y	TEM-15	100	100
											LEN-25	100	100
											TEM-19	100	110.49
											msbA	92.61	100
											Klebsiella pneumoniae OmpK37	98.4	100
											Klebsiella pneumoniae KpnE	95.83	100
											Klebsiella pneumoniae KpnF	97.25	100
											Escherichia coli EF-Tu mutants conferring resistance to Pulvomycin	97.72	96.33
											H-NS	94.07	98.54
											baeR	92.47	100
											adeF	42.1	97.92
											adeF	41.44	98.96
											Escherichia coli UhpT with mutation conferring resistance to fosfomycin	95.25	100
											Escherichia coli EF-Tu mutants conferring resistance to Pulvomycin	97.97	96.33
											marA	92.74	97.64
											vanG	38.76	104.58
											LptD	98.47	100
											oqxA	98.98	100
											adeF	61.24	99.15
											emrR	92.57	100
											Klebsiella pneumoniae KpnG	98.72	100
											leuO	83.11	100.64
											Klebsiella pneumoniae KpnH	93.95	100
											CRP	99.05	100
											ArnT	97.64	100
											eptB	99.28	97.04
											Haemophilus influenzae PBP3 conferring resistance to beta-lactam antibiotics	52.2	96.39
											qacG	38.61	101.87
											FosA6	94.96	100
											rsmA	85.25	100
											Escherichia coli AcrAB-TolC with MarR mutations conferring resistance to ciprofloxacin and tetracycline	83.33	100
					AA433	bens_77.9	IncFII,rep_cluster_2183	101326	125	N
					AA450	bens_77.14	IncFII,rep_cluster_1418	133474	64	Y
					AB041	bens_77.3	ColRNAI_rep_cluster_1987	2306	572	N
					AB071	bens_77.1	rep_cluster_2335	2034	14	N
						bens_77.2	rep_cluster_2335	1927	687	N
					AC303	bens_77.5	rep_cluster_658	29405	201	N	GES-5	100	100
											GES-5	100	100
					AD339	bens_77.22	Col(Ye4449)	19657	30	Y
					AD702	bens_77.15	IncQ2	8875	1121	Y
					AE974	bens_77.19	IncX5	58832	208	N
					Closed MGE	bens_77.11	IncFII	93102	68	Y	OXA-9	100	100
											TEM-1	100	100
											AAC(6')-Ib9	98.97	99.01
											aadA	99.23	98.1
					Closed MGE	bens_77.12	IncFIA	73523	79	Y	TEM-15	100	100
					MGE pieces	bens_77.10	ColRNAI_rep_cluster_1987	12263	379	N	TEM-19	100	100
											OXA-101	100	100
											AAC(6')-Ib10	99.46	92.61
						bens_77.7	-	14302	652	N
					novel_69e51f57e7054e22f872a75816b8fa11	bens_77.17	IncFIB,IncFII,rep_cluster_2183	150235	75	Y	TEM-15	100	100
SW-107	Kluyvera intermedia	Unknown	99.59	3.65	Chromosome	bens_89.2	rep_cluster_2132	5198358	73	Y	CTX-M-9	100	100
											Escherichia coli EF-Tu mutants conferring resistance to Pulvomycin	98.47	96.33
											Haemophilus influenzae PBP3 conferring resistance to beta-lactam antibiotics	53.1	96.39
											Salmonella enterica gyrA conferring resistance to fluoroquinolones	96.58	100
											Escherichia coli EF-Tu mutants conferring resistance to Pulvomycin	98.47	96.33
											msbA	92.78	100
											Escherichia coli UhpT with mutation conferring resistance to fosfomycin	95.03	100
											qacJ	37.62	101.87
											H-NS	95.59	100
											Klebsiella pneumoniae KpnE	78.69	101.67
											Klebsiella pneumoniae KpnF	77.98	100
											marA	94.35	100
											adeF	41.12	97.92
											emrR	89.71	100
											emrB	93.16	100
											rsmA	85.25	100
											CRP	99.05	100
											vanG	38.31	104.87
											Escherichia coli AcrAB-TolC with MarR mutations conferring resistance to ciprofloxacin and tetracycline	81.25	100
					AA046	bens_89.6	IncFII,rep_cluster_2183	73802	71	Y	KPC-2	100	100
											TEM-105	99.38	55.94
					AA552	bens_89.5	IncN,IncU	44610	144	Y	dfrA14	100	100
											QnrS1	100	100
											KPC-2	100	100
											TEM-105	99.38	55.94
					AB130	bens_89.3	Col(VCM04)	323645	46	Y
					AB130	bens_89.1	-	20593	21	N
					AD339	bens_89.9	Col(Ye4449)	16093	130	Y	OXA-101	100	100
											OXA-101	100	100
											AAC(6')-Ib10	99.46	92.61
											AAC(6')-Ib10	99.46	92.61
					AD702	bens_89.7	IncQ2	15340	48	Y	msrE	100	100
											mphE	100	100
					AE974	bens_89.8	IncX5	52981	103	Y
					Closed MGE	bens_89.4	IncFIB	154526	43	Y
SW-27	Stenotrophomonas maltophilia	79	100	0.07	Chromosome	bens_9.1	IncP,rep_cluster_10	4932475	26	Y	adeF	60.15	99.72
											qacJ	45.71	102.8
											smeF	97.18	98.93
											smeE	98.65	100
											smeD	98.73	100
											smeB	98.19	100
											smeA	95.23	100
											smeR	94.74	102.18
SW-109	Enterobacter roggenkampii	1330!	98.78	2.2	Chromosome	bens_91.1	-	4991354	110	Y	Haemophilus influenzae PBP3 conferring resistance to beta-lactam antibiotics	52.74	96.39
											Klebsiella pneumoniae KpnF	87.16	100
											Escherichia coli EF-Tu mutants conferring resistance to Pulvomycin	98.73	96.33
											Escherichia coli UhpT with mutation conferring resistance to fosfomycin	94.17	100
											marA	93.55	99.21
											adeF	61.18	99.24
											oqxA	92.07	100
											Escherichia coli EF-Tu mutants conferring resistance to Pulvomycin	98.48	96.33
											Klebsiella pneumoniae KpnE	82.5	108.33
											adeF	41.31	97.92
											qnrE1	89.72	100
											H-NS	95.59	100
											msbA	94.85	100
											ramA	97.35	91.13
											Enterobacter cloacae acrA	99.5	100
											vanG	39.27	104.87
											baeR	95.42	100
											leuO	81.53	101.91
											ACT-50	99.48	100
											CRP	99.05	100
											adeF	41.36	97.92
											rsmA	85.25	100
											emrB	92.82	100.59
											emrR	92.57	100
											FosA2	97.87	100
											Escherichia coli AcrAB-TolC with MarR mutations conferring resistance to ciprofloxacin and tetracycline	89.58	100
					AA002	bens_91.3	IncL/M	73244	95	Y	KPC-2	100	100
					AA543	bens_91.2	IncHI1B	314904	140	Y
					AB161	bens_91.4	IncN	38837	275	Y	TEM-1	100	100
					Closed MGE	bens_91.6	-	58851	90	Y	OXA-1	100	100
											qacEdelta1	100	100
											sul1	100	100
											catB3	100	100
											mphA	100	100
											Mrx	100	100
											AAC(6')-Ib-cr6	98.99	100
PS-11	Klebsiella quasipneumoniae	1040*	99.99	1.66	Chromosome	ps_11.4	-	5412762	96	Y	Haemophilus influenzae PBP3 conferring resistance to beta-lactam antibiotics	52.02	96.39
											Escherichia coli EF-Tu mutants conferring resistance to Pulvomycin	97.72	96.33
											Escherichia coli UhpT with mutation conferring resistance to fosfomycin	94.82	100
											Escherichia coli EF-Tu mutants conferring resistance to Pulvomycin	97.72	96.33
											baeR	92.89	100
											H-NS	94.07	98.54
											marA	92.74	99.21
											OKP-A-12	97.9	100
											Klebsiella pneumoniae KpnF	98.17	100
											Klebsiella pneumoniae KpnE	97.5	100
											Klebsiella pneumoniae OmpK37	95.34	93.05
											OmpA	99.16	95.19
											msbA	92.44	100
											vanG	38.94	104.58
											leuO	82.78	102.55
											LptD	98.7	98.59
											FosA6	94.96	100
											eptB	98.92	98.26
											ArnT	96.91	100
											CRP	99.05	100
											rsmA	85.25	100
											Klebsiella pneumoniae KpnH	93.75	100
											Klebsiella pneumoniae KpnG	98.97	100
											emrR	92.57	100
											adeF	42.1	97.92
											Klebsiella pneumoniae acrR with mutation conferring multidrug antibiotic resistance	98.61	100
											Escherichia coli AcrAB-TolC with MarR mutations conferring resistance to ciprofloxacin and tetracycline	84.03	100
					AA002	ps_11.3	IncL/M	65474	210	Y	OXA-48	100	100
					AA038	ps_11.7	IncX3	49733	403	Y	QnrS1	100	100
											LAP-2	100	100
											TEM-32	100	100
					AA402	ps_11.5	IncFIB,IncU	179571	113	Y
					Closed MGE	ps_11.6	IncR	150772	139	Y
PS-160	Klebsiella quasipneumoniae	3516	99.69	1.23	Chromosome	ps_160.1	-	5311672	55	Y	OKP-A-3	100	100
											fosA5	94.16	100
											ArnT	97.1	100
											eptB	98.92	98.26
											Escherichia coli EF-Tu mutants conferring resistance to Pulvomycin	97.97	96.33
											Haemophilus influenzae PBP3 conferring resistance to beta-lactam antibiotics	52.2	96.39
											Klebsiella pneumoniae acrR with mutation conferring multidrug antibiotic resistance	98.61	100
											Salmonella enterica gyrA conferring resistance to fluoroquinolones	95.78	99.89
											Escherichia coli EF-Tu mutants conferring resistance to Pulvomycin	97.97	96.33
											CRP	99.05	100
											rsmA	85.25	100
											Klebsiella pneumoniae KpnH	93.95	100
											Klebsiella pneumoniae KpnG	98.97	100
											LptD	98.85	100
											leuO	82.78	100.64
											vanG	38.94	104.58
											msbA	92.61	100
											OmpA	99.44	95.19
											Klebsiella pneumoniae OmpK37	95.99	100
											Klebsiella pneumoniae KpnE	97.5	100
											Klebsiella pneumoniae KpnF	98.17	100
											marA	92.74	99.21
											H-NS	94.07	98.54
											baeR	92.89	100
											adeF	42	97.92
											oqxA	96.93	100
											adeF	61.05	99.15
											emrR	92.57	100
											Escherichia coli UhpT with mutation conferring resistance to fosfomycin	95.25	100
											Escherichia coli AcrAB-TolC with MarR mutations conferring resistance to ciprofloxacin and tetracycline	84.03	100
					AA364	ps_160.10	IncP,IncU	47829	349	Y	KPC-2	100	100
											TEM-160	98.95	75.52
					AB050	ps_160.4	rep_cluster_2335	4675	1068	Y
					AB050	ps_160.6	ColRNAI_rep_cluster_1987	9021	2750	Y
					AC821	ps_160.3	rep_cluster_2023	6076	2780	Y
					AE105	ps_160.8	IncFII	135526	47	Y	TEM-1	100	100
											AAC(6')-Ib9	98.97	99.01
											aadA	99.23	98.1
											OXA-9	98.56	101.46
					Closed MGE	ps_160.9	IncFII,IncR	63177	98	Y	TEM-3	100	100
					MGE pieces	ps_160.2	rep_cluster_1155	6137	252	N
PS-172	Escherichia coli	Unknown	99.32	3.77	Chromosome	ps_172.3	-	4905985	61	Y	emrB	100	100
											emrR	100	100
											marA	100	100
											evgA	100	100
											acrB	100	100
											emrY	100	100
											cpxA	100	100
											PmrF	100	100
											msbA	100	100
											mdtG	100	100
											emrK	100	110.26
											Escherichia coli acrA	100	100
											Escherichia coli mdfA	96.83	100
											mdtH	99.75	100
											kdpE	98.67	100
											H-NS	99.27	100
											leuO	99.04	100
											Haemophilus influenzae PBP3 conferring resistance to beta-lactam antibiotics	52.93	96.39
											Escherichia coli EF-Tu mutants conferring resistance to Pulvomycin	99.75	96.33
											Escherichia coli EF-Tu mutants conferring resistance to Pulvomycin	99.75	96.33
											Escherichia coli GlpT with mutation conferring resistance to fosfomycin	99.78	100
											Escherichia coli gyrA conferring resistance to fluoroquinolones	99.89	100
											Escherichia coli soxR with mutation conferring antibiotic resistance	100	100
											Escherichia coli soxS with mutation conferring antibiotic resistance	100	100
											vanG	38.23	104.3
											Klebsiella pneumoniae KpnF	84.4	100
											mdtC	99.61	100
											mdtA	99.04	109.64
											mdtM	97.8	100
											EC-13	98.67	100
											eptA	99.45	100
											mdtN	99.42	100
											mdtO	98.83	100
											mdtP	98.16	100
											gadX	97.81	100
											CRP	99.05	100
											AcrF	99.61	100
											AcrE	99.74	100
											AcrS	99.55	100
											bacA	99.63	100
											TolC	99.59	99.6
											rsmA	85.25	100
											emrA	99.74	100
											acrD	99.71	100
											evgS	99.66	73.6
											evgS	98.55	23.48
											YojI	99.82	100
											baeR	99.17	100
											baeS	99.36	100
											Escherichia coli AcrAB-TolC with MarR mutations conferring resistance to ciprofloxacin and tetracycline	98.61	100
											mdtB	99.9	100
											Klebsiella pneumoniae KpnE	82.2	100.83
											Escherichia coli AcrAB-TolC with AcrR mutation conferring resistance to ciprofloxacin, tetracycline, and ceftazidime	99.53	100
					AA002	ps_172.4	IncL/M	75451	22	N	ANT(2'')-Ia	100	111.86
											TEM-1	100	100
					AA047	ps_172.6	rep_cluster_1418	89694	41	Y
					AA056	ps_172.7	IncFIA,IncFIB,IncFIC	105515	23	Y	ACC-1	100	101.04
					AA364	ps_172.8	IncU	8143	2633	N	KPC-2	100	100
											TEM-160	98.95	75.52
						ps_172.9	ColRNAI_rep_cluster_1987	7119	2686	N
					AA364	ps_172.1	IncP	33268	49	Y	OXA-101	100	100
											AAC(6')-Ib10	99.46	92.61
					AA979	ps_172.11	Col156	17718	72	Y
					AC303	ps_172.13	rep_cluster_658	25823	46	Y
					AC776	ps_172.5	-	23650	120	Y
					Closed MGE	ps_172.10	IncFIB,IncFII,rep_cluster_2358	109923	23	Y
					Closed MGE	ps_172.12	rep_cluster_2335,rep_cluster_2392	25358	235	Y
PS-175	Aeromonas caviae	Unknown	99.96	0	Chromosome	ps_175.2	-	604396	51	N	FosA8	52.55	94.33
						ps_175.3	-	4149091	22	N	OXA-504	98.48	100
											MOX-12	99.22	100
											adeF	44.08	99.06
											Escherichia coli EF-Tu mutants conferring resistance to Pulvomycin	91.09	96.33
											Escherichia coli EF-Tu mutants conferring resistance to Pulvomycin	91.09	96.33
						ps_175.5	-	2638	40828	Y
					AC215	ps_175.12	-	9783	1168	Y
					AC215	ps_175.6	rep_cluster_1069	10423	1534	Y
					AC507	ps_175.15	IncQ2	17975	264	Y	GES-7	100	100
											GES-7	100	100
											AAC(3)-Ib/AAC(6')-Ib3 bifunctional protein	100	28.44
											AAC(6')-Ib4	98.37	100
											AAC(6')-Ib-cr9	98.88	48.37
					Closed MGE	ps_175.13	rep_cluster_2037	19661	1431	Y
					Closed MGE	ps_175.16	IncP,IncP	43671	174	Y	APH(3'')-Ib	100	52.06
											APH(6)-Id	99.64	100
					Closed MGE	ps_175.4	-	1833	5065	Y
					MGE pieces	ps_175.10	-	617	9422	N
						ps_175.11	-	549	9430	N
						ps_175.14	rep_cluster_1069	9409	6996	N	imiH	97.23	99.61
						ps_175.7	rep_cluster_2022	971	9495	N
						ps_175.8	-	526	9456	N
						ps_175.9	-	520	9451	N
PS-194	Enterobacter asburiae	2016!	99.85	2.48	Chromosome	ps_194.7	-	4946925	50	Y	ACT-49	90.29	98.95
											qnrE1	96.26	100
											Klebsiella pneumoniae KpnF	86.24	100
											Klebsiella pneumoniae KpnE	84.17	100
											msbA	95.19	100.17
											ramA	94.35	100
											vanG	38.35	104.87
											Escherichia coli gyrA conferring resistance to fluoroquinolones	90.4	100.34
											leuO	81.21	100
											Escherichia coli EF-Tu mutants conferring resistance to Pulvomycin	98.22	96.33
											marA	94.35	99.21
											Escherichia coli EF-Tu mutants conferring resistance to Pulvomycin	98.48	96.33
											FosA2	95.74	100
											CRP	99.05	100
											H-NS	94.12	100
											adeF	41.14	97.92
											emrR	92	100
											emrB	93.01	100.59
											rsmA	85.25	100
											adeF	40.97	97.92
											Haemophilus influenzae PBP3 conferring resistance to beta-lactam antibiotics	52.57	96.39
											baeR	95.4	100
											Escherichia coli AcrAB-TolC with MarR mutations conferring resistance to ciprofloxacin and tetracycline	90.28	100
					Closed MGE	ps_194.16	rep_cluster_1254,rep_cluster_573	54147	173	Y	OXA-10	100	100
											msrE	100	100
											mphE	100	100
											dfrA14	100	100
											OXA-10	100	100
											cmlA5	100	100
											arr-3	100	100
											QnrVC4	100	100
											AAC(6')-Ib9	100	87.19
											ANT(3'')-IIa	99.63	83.9
					AA040	ps_194.14	IncU,IncX3	49499	176	N	SAT-2	100	100
											KPC-2	100	100
											aadA	99.62	99.62
											TEM-160	98.95	75.52
					AA362	ps_194.9	IncX6	32809	147	Y
					AA543	ps_194.15	IncHI1A	258156	77	Y
					AB160	ps_194.4	-	2969	449	N	Mrx	100	100
											mphA	100	100
					AB160	ps_194.6	IncN	71828	151	Y
					AC303	ps_194.12	rep_cluster_658	8342	419	N	OXA-10	100	100
											dfrB4	98.65	98.72
											AAC(6')-Ib9	100	97.04
					AC821	ps_194.18	rep_cluster_2023	15071	128	Y
					AD702	ps_194.5	IncQ2	15109	486	N	APH(3')-VIa	98.46	100
					Closed MGE	ps_194.1	-	9882	1722	Y
					Closed MGE	ps_194.8	rep_cluster_2373	10541	373	Y
					MGE pieces	ps_194.11	IncFIB,IncP	35456	143	N	GES-5	100	100
											OXA-17	100	100
											dfrA14	100	100
											AAC(6')-IIa	99.46	100
											ANT(3'')-IIa	99.63	83.9
PS-195	Citrobacter freundii	175!	99.87	2.88	Chromosome	ps_195.9	-	4841963	26	Y	QnrB76	100	100
											CMY-2	100	100
											mdtB	93.27	100
											mdtC	93.37	100.1
											baeR	97.07	100
											PmrF	87.85	101.55
											emrR	94.29	100
											emrB	95.12	100
											rsmA	85.25	100
											Escherichia coli EF-Tu mutants conferring resistance to Pulvomycin	98.22	96.33
											Escherichia coli UhpT with mutation conferring resistance to fosfomycin	94.82	100
											Escherichia coli EF-Tu mutants conferring resistance to Pulvomycin	98.47	96.33
											Haemophilus influenzae PBP3 conferring resistance to beta-lactam antibiotics	52.75	96.39
											Escherichia coli gyrA conferring resistance to fluoroquinolones	90.97	100.34
											Escherichia coli GlpT with mutation conferring resistance to fosfomycin	94.91	100
											H-NS	95.62	100
											Klebsiella pneumoniae KpnE	80.83	100
											Klebsiella pneumoniae KpnF	88.99	100
											cpxA	98.03	100
											marA	94.44	100
											CRP	99.05	100
											vanG	38.38	106.02
											Escherichia coli acrA	90.43	100
											kdpE	90.62	100
											Escherichia coli mdfA	87.56	100
											msbA	94.33	100
											mdtG	90.89	99.51
											Escherichia coli soxS with mutation conferring antibiotic resistance	93.46	100
											leuO	85.71	100.32
											Escherichia coli AcrAB-TolC with MarR mutations conferring resistance to ciprofloxacin and tetracycline	90.28	100
					AA364	ps_195.1	IncP,IncU	40453	336	Y	KPC-2	100	100
											TEM-160	98.95	75.52
					AA537	ps_195.6	ColRNAI_rep_cluster_1987	1440	24	N
						ps_195.7	rep_cluster_2335	1426	73	N
					AB130	ps_195.11	Col(VCM04)	315638	38	Y
					AB130	ps_195.5	-	5839	807	Y
					AC431	ps_195.4	rep_cluster_2335	5897	431	Y
					AC579	ps_195.13	IncFII,rep_cluster_2272	93209	46	Y
					Closed MGE	ps_195.12	-	7229	1049	Y
					Closed MGE	ps_195.15	rep_cluster_1155	18946	50	Y
					Closed MGE	ps_195.17	ColRNAI_rep_cluster_1987,rep_cluster_2335	20823	15	Y	OXA-10	100	100
											OXA-10	100	100
											OXA-10	100	100
											OXA-10	100	100
											FosI	80.6	100
											AAC(6')-Ib10	100	94.58
											FosI	78.3	79.1
											FosI	80.6	100
											AAC(6')-Ib10	100	94.58
											FosI	80.6	100
											AAC(6')-Ib10	99.47	94.58
					Closed MGE	ps_195.2	IncFIB	103055	42	Y
PS-212	Klebsiella michiganensis	Unknown	99.33	2.39	Chromosome	ps_212.1	-	5955703	133	Y	OmpA	96.07	95.19
											msbA	92.6	100
											OXY-1-2	99.66	100
											vanG	38.76	104.58
											Klebsiella pneumoniae KpnE	86.67	100
											Haemophilus influenzae PBP3 conferring resistance to beta-lactam antibiotics	51.71	96.39
											Escherichia coli EF-Tu mutants conferring resistance to Pulvomycin	98.22	96.33
											Escherichia coli UhpT with mutation conferring resistance to fosfomycin	95.25	100
											Morganella morganii gyrB conferring resistance to fluoroquinolones	81.59	100
											Escherichia coli EF-Tu mutants conferring resistance to Pulvomycin	98.22	96.33
											Escherichia coli gyrA conferring resistance to fluoroquinolones	90.9	100.69
											Klebsiella pneumoniae KpnF	90.83	100
											adeF	61.24	99.15
											leuO	81.46	100.64
											LptD	92.33	100.77
											fosA5	86.33	105.76
											qacJ	36.89	101.87
											CRP	99.05	100
											ArnT	89.66	100
											eptB	89.33	97.91
											rsmA	85.25	100
											Klebsiella pneumoniae KpnH	93.75	100
											Klebsiella pneumoniae KpnG	95.9	100
											emrR	93.14	100
											adeF	41.58	97.92
											baeR	92.89	100
											H-NS	94.07	98.54
											oqxA	91.05	100
											marA	91.13	99.21
											Escherichia coli AcrAB-TolC with MarR mutations conferring resistance to ciprofloxacin and tetracycline	83.92	100
					AA362	ps_212.13	IncX6	41068	73	Y
					AA364	ps_212.3	IncP,IncU	46612	147	N	KPC-2	100	100
											TEM-160	98.95	75.52
					AA753	ps_212.12	IncFIB	129979	53	Y	TEM-19	100	100
					AA882	ps_212.6	-	35953	145	N
					AE234	ps_212.9	rep_cluster_2335	8999	2135	Y
					Closed MGE	ps_212.7	IncFII,rep_cluster_2078	264053	183	Y	APH(3')-Ia	97.79	100
											APH(6)-Id	99.28	100
											APH(3'')-Ib	99.63	100
					MGE pieces	ps_212.5	IncFIB,IncN,IncU,rep_cluster_2335	100383	142	N	KPC-2	100	100
											mphA	100	100
											Mrx	100	100
											dfrA14	100	100
											TEM-105	99.38	55.94
					novel_67872f18986ec96d5eeeb1dc12a9069b	ps_212.8	IncFII	56031	95	Y
PS-22	Acinetobacter baumannii	Unknown	100	0.13	Chromosome	ps_22.1	rep_cluster_2288	3794847	17	Y	ADC-154	100	100
											adeL	100	101.78
											OXA-217	100	100
											abeS	100	100
											adeI	100	100
											ANT(3'')-IIc	68.93	71.81
											abeM	99.78	100
											LpsB	98.63	100
											adeK	99.79	100
											adeH	99.38	99.79
											Acinetobacter baumannii AbaF	99.77	100
											adeF	99.91	100
											adeJ	99.91	100
											Acinetobacter baumannii AmvA	98.37	100
											adeN	98.62	100
											Acinetobacter baumannii AbaQ	99.31	100
											adeB	98.77	31.3
											adeG	99.75	100
											Acinetobacter baumannii parC conferring resistance to fluoroquinolones	99.73	100
						ps_22.6	-	8849	309	N
					AB872	ps_22.7	rep_cluster_1364	9934	261	N	OXA-24	100	100
					AE582	ps_22.3	-	157623	15	Y
					Closed MGE	ps_22.4	-	16962	93	Y	APH(3')-VIa	98.46	100
											APH(3')-VIa	98.46	100
					Closed MGE	ps_22.5	-	81278	12	Y
					Closed MGE	ps_22.8	rep_cluster_1172,rep_cluster_1254	21364	23	Y
PS-232	Enterobacter kobei	910*	99.7	2.84	Chromosome	ps_232.8	-	5068678	20	Y	ACT-87	100	100
											SAT-2	100	100
											rsmA	85.25	100
											CRP	98.57	100
											emrB	92.43	100.59
											adeF	41.36	97.92
											emrR	93.14	100
											Haemophilus influenzae PBP3 conferring resistance to beta-lactam antibiotics	53.1	96.39
											FosA2	95.04	100
											Escherichia coli EF-Tu mutants conferring resistance to Pulvomycin	98.48	96.33
											Escherichia coli UhpT with mutation conferring resistance to fosfomycin	93.95	100
											Escherichia coli EF-Tu mutants conferring resistance to Pulvomycin	97.72	96.33
											baeR	95.4	100
											leuO	82.68	108.28
											Klebsiella pneumoniae KpnE	81.67	100
											Enterobacter cloacae acrA	98.49	100
											vanG	39.09	104.87
											H-NS	95.59	100
											adeF	60.77	99.15
											oqxA	90.54	100
											Klebsiella pneumoniae KpnF	87.16	100
											Salmonella enterica gyrA conferring resistance to fluoroquinolones	96.24	100
											msbA	94.67	100
											ramA	92.74	100
											marA	93.55	99.21
											Escherichia coli AcrAB-TolC with MarR mutations conferring resistance to ciprofloxacin and tetracycline	89.58	100
					AA739	ps_232.4	rep_cluster_1088	324704	23	Y	TEM-1	100	100
											OXA-10	100	100
											qacEdelta1	100	100
											sul1	100	100
											catI	100	100
											AAC(6')-Ib9	100	97.04
											IMP-28	99.59	100
					AA752	ps_232.2	IncFIB	123502	9	N	OXA-9	100	100
											TEM-1	100	100
											aadA	99.23	98.1
											AAC(6')-Ib9	98.97	99.01
											QnrB10	99.12	100
					AC580	ps_232.3	IncFII,rep_cluster_2183	70607	7	N
					AC776	ps_232.7	-	23040	37	Y
					Closed MGE	ps_232.10	IncFII,rep_cluster_1418	100841	11	Y
					Closed MGE	ps_232.9	rep_cluster_658	35279	24	Y	mphE	100	100
											msrE	100	100
											mphE	100	100
											msrE	99.5	86.15
											msrE	100	14.26
					MGE pieces	ps_232.1	rep_cluster_2335	10960	522	N	GES-6	100	100
											GES-5	100	49.13
PS-254	Pseudomonas aeruginosa	1284	99.35	0.49	Chromosome	ps_254.1	-	92512	177	N	OXA-10	100	100
											mphE	100	100
											msrE	100	100
											sul1	99.64	100
											catB3	100	40.48
						ps_254.2	rep_cluster_322	4349646	111	N	OprM	100	100
											cprR	100	100
											Pseudomonas aeruginosa CpxR	100	100
											YajC	100	100
											PDC-39	100	100
											MexG	100	100
											MexA	100	100
											TriB	100	100
											OXA-488	100	100
											Pseudomonas aeruginosa emrE	100	100
											nalD	100	100
											nalC	98.59	100
											Type A NfxB	100	100
											basR	99.55	100
											MexR	98.64	100
											mexQ	99.53	100
											cprS	99.3	100
											Pseudomonas aeruginosa catB7	97.64	100
											MexV	98.94	100
											MexW	99.9	100
											OprJ	99.58	100
											MexD	95.33	100
											MexC	98.31	91.47
											basS	98.95	100
											OpmH	97.1	100
											TriA	99.73	95.82
											TriC	99.9	100
											MexB	99.9	100
											MexI	99.9	100
											MexH	99.46	100
											bcr-1	99.75	100
											APH(3')-IIb	98.88	100
											MexL	99.53	100
											MexJ	99.46	100
											MexK	99.8	100
											arnA	99.4	100
											mexP	99.74	100
											opmE	99.59	100
											OpmD	99.38	100
						ps_254.4	rep_cluster_2238	2635100	96	N	VIM-2	100	165.41
											FosA	100	100
											Pseudomonas aeruginosa soxR	100	100
											MexF	100	100
											rsmA	100	100
											MuxC	100	100
											APH(6)-Id	99.64	100
											MexZ	100	100
											AAC(3)-Ia	98.55	89.61
											sul1	99.64	100
											PmpM	99.58	100
											mexM	98.7	100
											mexN	99.81	100
											adeF	41.23	98.68
											ParR	99.15	100
											ParS	99.3	100
											MexE	99.76	100
											APH(3'')-Ib	99.63	100
											MuxA	99.77	100
											OprN	99.79	100
											MuxB	99.9	100
											OpmB	98.8	100.2
											vanW gene in vanG cluster	32.33	97.15
											MexS	100	100
											MexT	99.63	87.61
						ps_254.5	-	41867	129	N
PS-256	Pseudomonas aeruginosa	1284	99.35	0.49	Chromosome	ps_256.1	rep_cluster_2238,rep_cluster_322	6995439	86	Y	OXA-488	100	100
											FosA	100	100
											MexF	100	100
											MuxC	100	100
											VIM-2	100	165.41
											OXA-10	100	100
											rsmA	100	100
											mphE	100	100
											msrE	100	100
											cprR	100	100
											Pseudomonas aeruginosa CpxR	100	100
											YajC	100	100
											PDC-39	100	100
											Pseudomonas aeruginosa soxR	100	100
											Pseudomonas aeruginosa emrE	100	100
											TriB	100	100
											MexA	100	100
											MexG	100	100
											OprM	100	100
											MexW	99.9	100
											mexM	98.7	100
											PmpM	99.58	100
											MexS	100	100
											basS	98.95	100
											sul1	99.64	100
											AAC(3)-Ia	98.55	89.61
											MexT	99.63	87.61
											MexC	98.31	91.47
											APH(6)-Id	99.64	100
											APH(3'')-Ib	99.63	100
											nalD	100	100
											OpmH	97.1	100
											nalC	98.59	100
											MexR	98.64	100
											basR	99.55	100
											vanW gene in vanG cluster	32.33	97.15
											MexD	95.33	100
											Pseudomonas aeruginosa catB7	97.64	100
											mexN	99.81	100
											OprJ	99.58	100
											MexV	98.94	100
											OprN	99.79	100
											ParR	99.15	100
											TriA	99.73	95.82
											TriC	99.9	100
											MexB	99.9	100
											OpmD	99.38	100
											MexI	99.9	100
											MexH	99.46	100
											bcr-1	99.75	100
											APH(3')-IIb	98.88	100
											MexL	99.53	100
											MexJ	99.46	100
											MexK	99.8	100
											adeF	41.23	98.68
											arnA	99.4	100
											mexQ	99.53	100
											opmE	99.59	100
											cprS	99.3	100
											catB3	100	40.48
											sul1	99.64	100
											MuxA	99.77	100
											MuxB	99.9	100
											OpmB	98.8	100.2
											MexZ	100	100
											MexE	99.76	100
											ParS	99.3	100
											mexP	99.74	100
											Type A NfxB	100	100
PS-257	Klebsiella pneumoniae	27	99.7	1.19	Chromosome	ps_257.1	rep_cluster_2132	5201757	50	Y	Klebsiella pneumoniae KpnF	100	100
											SHV-40	100	100
											Haemophilus influenzae PBP3 conferring resistance to beta-lactam antibiotics	52.37	96.39
											Escherichia coli EF-Tu mutants conferring resistance to Pulvomycin	97.97	96.33
											Escherichia coli EF-Tu mutants conferring resistance to Pulvomycin	97.97	96.33
											qacG	38.61	101.87
											fosA5	98.56	100
											LptD	99.87	100
											leuO	83.44	100.64
											vanG	38.66	104.58
											Klebsiella pneumoniae acrA	95.24	99.75
											msbA	92.78	100
											OmpA	99.44	95.19
											Klebsiella pneumoniae OmpK37	94.53	102.67
											Klebsiella pneumoniae KpnE	99.17	100
											marA	92.74	97.64
											H-NS	94.07	98.54
											baeR	92.47	100
											adeF	41.62	97.92
											emrR	92.57	100
											Klebsiella pneumoniae KpnG	99.49	100
											Klebsiella pneumoniae KpnH	93.95	100
											rsmA	85.25	100
											eptB	99.46	97.04
											CRP	99.05	100
											ArnT	99.09	100
											Escherichia coli UhpT with mutation conferring resistance to fosfomycin	95.03	100
											Escherichia coli AcrAB-TolC with MarR mutations conferring resistance to ciprofloxacin and tetracycline	84.03	100
					AA035	ps_257.8	IncFIB,IncFII,rep_cluster_2183	233652	43	Y
					AA104	ps_257.2	-	7680	3078	N
					AA364	ps_257.6	IncP,IncU	56175	62	Y	KPC-2	100	100
											TEM-160	98.95	75.52
					AB042	ps_257.7	rep_cluster_2335	2696	2055	Y	QnrB10	99.12	100
					AB045	ps_257.3	ColRNAI_rep_cluster_1987	10430	528	Y
					AB962	ps_257.10	IncFII	82037	46	Y
					AE974	ps_257.11	IncX5	44060	402	Y
					Closed MGE	ps_257.4	IncFIA,IncFII	120939	45	Y
PS-71	Klebsiella pneumoniae	872	100	3.46	Chromosome	ps_71.4	-	5264997	75	Y	SHV-11	100	100
											Klebsiella pneumoniae KpnF	100	100
											LptD	100	100
											marA	92.74	97.64
											Klebsiella pneumoniae KpnE	99.17	100
											Klebsiella pneumoniae OmpK37	98.93	100
											OmpA	99.72	95.19
											msbA	92.61	100
											Klebsiella pneumoniae acrA	95.24	99.75
											vanG	38.66	104.58
											Haemophilus influenzae PBP3 conferring resistance to beta-lactam antibiotics	52.37	96.39
											Escherichia coli EF-Tu mutants conferring resistance to Pulvomycin	97.97	96.33
											Escherichia coli UhpT with mutation conferring resistance to fosfomycin	95.03	100
											H-NS	94.07	98.54
											baeR	92.05	100
											oqxA	99.74	100
											Escherichia coli EF-Tu mutants conferring resistance to Pulvomycin	97.97	96.33
											adeF	60.96	99.15
											emrR	92.57	100
											Klebsiella pneumoniae KpnG	99.74	100
											Klebsiella pneumoniae KpnH	93.95	100
											rsmA	85.25	100
											CRP	99.05	100
											ArnT	99.64	100
											eptB	99.46	97.04
											qacG	38.61	101.87
											FosA6	98.56	100
											leuO	83.44	100.64
											adeF	41.71	97.92
											Escherichia coli AcrAB-TolC with MarR mutations conferring resistance to ciprofloxacin and tetracycline	84.03	100
					AA022	ps_71.6	IncFII,rep_cluster_1418	110764	70	Y
					AA035	ps_71.3	rep_cluster_2373	5800	6837	Y
					AA035	ps_71.5	IncFIB,IncFII,rep_cluster_2183	230844	57	Y
					AA364	ps_71.9	IncP,IncU,rep_cluster_2335	72690	220	Y	KPC-2	100	100
											KPC-2	100	100
											TEM-160	98.95	75.52
											TEM-160	98.95	75.52
					AB045	ps_71.2	ColRNAI_rep_cluster_1987	4221	9143	Y
					AD342	ps_71.8	Col(Ye4449)	10548	957	Y
					AF031	ps_71.10	rep_cluster_2469	111750	45	Y
					Closed MGE	ps_71.7	IncY	133392	61	Y
SS-168	Klebsiella michiganensis	Unknown	80.97	3.21	Chromosome	ss_168.1	-	200528	5	N
						ss_168.11	-	372731	5	N	rsmA	85.25	100
						ss_168.12	-	257746	4	N
						ss_168.15	-	12299	4	N
						ss_168.17	-	23559	4	N
						ss_168.18	-	102799	5	N
						ss_168.19	-	87218	5	N
						ss_168.2	-	161041	5	N
						ss_168.20	-	156101	5	N	OmpA	97.15	73.8
						ss_168.21	-	92289	4	N
						ss_168.22	-	79253	4	N
						ss_168.23	-	237801	5	N
						ss_168.24	-	130268	4	N	vanG	38.48	112.89
						ss_168.25	-	122218	4	N
						ss_168.26	-	27913	4	N
						ss_168.27	-	511985	4	N	adeF	59.98	87.16
						ss_168.28	-	271422	4	N
						ss_168.29	-	126621	4	N	Klebsiella pneumoniae acrA	98.39	19.35
						ss_168.3	-	38792	4	N
						ss_168.30	-	317852	5	N	OXY-1-2	100	100
						ss_168.31	-	101236	6	N	H-NS	95	34.31
						ss_168.32	-	167651	4	N
						ss_168.34	-	238754	5	N
						ss_168.35	-	218198	5	N	eptB	89.51	97.91
						ss_168.38	-	117576	4	N
						ss_168.4	-	437991	5	N	OXA-101	100	100
											AAC(6')-Ib10	99.46	92.61
											fosA5	87.05	102.88
											qacJ	36.89	101.87
						ss_168.5	-	363653	6	N	cpxA	95.13	60.61
											Escherichia coli EF-Tu mutants conferring resistance to Pulvomycin	98.22	96.33
											Morganella morganii gyrB conferring resistance to fluoroquinolones	81.59	100
						ss_168.6	-	164083	4	N
						ss_168.7	-	232824	4	N
						ss_168.8	-	133400	4	N	Escherichia coli EF-Tu mutants conferring resistance to Pulvomycin	96.04	30.07
											CRP	99.05	100
						ss_168.9	-	159118	4	N
					AA364	ss_168.33	IncP,IncU	40472	27	Y	KPC-2	100	100
											TEM-160	98.95	75.52
					AB130	ss_168.16	-	183042	4	N
						ss_168.37	Col(VCM04)	96678	5	N
					AC431	ss_168.39	ColRNAI_rep_cluster_1987	13925	1104	Y
					Closed MGE	ss_168.40	-	9295	40	Y
					Closed MGE	ss_168.41	rep_cluster_2335	17024	106	Y	OXA-101	100	100
											OXA-101	100	100
											AAC(6')-Ib10	99.46	92.61
											OXA-932	99.28	63.53
											OXA-28	99	37.59
											AAC(6')-Ib10	99.46	92.61
											AAC(6')-Ib10	99.46	92.61
					MGE pieces	ss_168.10	-	204566	6	N	mphA	100	100
											qacEdelta1	100	100
											sul1	99.64	100
											Mrx	100	37.14
											Mrx	100	11.65
											ANT(3'')-IIa	99.34	93.19
					novel_4ef5133c8d781ad4cb8f89de265e07a4	ss_168.13	IncHI1B	29017	3	N
					novel_4f7e8990de48afb3acac2558c50ac580	ss_168.36	IncU	98532	4	N
SS-172	Enterobacter asburiae	1009!	99.67	0.97	Chromosome	ss_172.3	-	4903396	22	Y	qnrE1	100	100
											H-NS	94.12	100
											msbA	95.36	100.17
											vanG	38.35	104.87
											ACT-29	91.34	100
											marA	94.35	99.21
											Escherichia coli EF-Tu mutants conferring resistance to Pulvomycin	98.22	96.33
											Haemophilus influenzae PBP3 conferring resistance to beta-lactam antibiotics	52.39	96.39
											leuO	81.53	100
											adeF	61.15	99.24
											baeR	94.58	100
											Klebsiella pneumoniae KpnF	86.24	100
											Escherichia coli EF-Tu mutants conferring resistance to Pulvomycin	98.48	96.33
											adeF	41.04	97.92
											emrR	92	100
											emrB	93.59	100.59
											rsmA	85.25	100
											adeF	41.16	97.92
											CRP	99.05	100
											oqxA	90.79	100
											Escherichia coli AcrAB-TolC with MarR mutations conferring resistance to ciprofloxacin and tetracycline	89.58	100
					AA362	ss_172.7	IncU,IncX6	24695	80	N	KPC-2	100	100
											TEM-105	99.38	55.94
					AA515	ss_172.5	rep_cluster_2335	4160	103	N
					AA515	ss_172.4	rep_cluster_2335	10211	22	Y
					AC507	ss_172.10	IncQ2	16750	29	Y	GES-7	100	100
											GES-7	100	85.02
					AE974	ss_172.14	IncX5	47849	71	Y	TEM-1	100	100
					Closed MGE	ss_172.1	ColRNAI_rep_cluster_1987,ColRNAI_rep_cluster_1987	9219	90	Y
					Closed MGE	ss_172.13	IncFII,rep_cluster_2272	134447	13	Y
					Closed MGE	ss_172.15	-	12408	26	Y	OXA-101	99.62	100
											AAC(6')-Ib10	99.46	92.61
											OXA-101	99.62	100
											AAC(6')-Ib10	99.46	92.61
					Closed MGE	ss_172.6	IncP	30298	8	Y	msrE	100	100
											mphE	100	100
					Closed MGE	ss_172.9	rep_cluster_1155	16722	6	Y
					MGE pieces	ss_172.2	-	632	61	N
					novel_676d2a20b76a32b1f0bf957808d395cf	ss_172.12	-	12327	17	Y
					novel_ffa03d8dd04a579c86c6493708fdd656	ss_172.11	-	9786	58	Y
SS-173	Klebsiella pneumoniae	872	100	1.93	Chromosome	ss_173.6	-	5424904	64	Y	SHV-11	100	100
											Klebsiella pneumoniae KpnF	100	100
											LptD	100	100
											Klebsiella pneumoniae KpnE	99.17	100
											Klebsiella pneumoniae OmpK37	98.93	100
											OmpA	99.72	95.19
											msbA	92.61	100
											Klebsiella pneumoniae acrA	95.24	99.75
											Haemophilus influenzae PBP3 conferring resistance to beta-lactam antibiotics	52.37	96.39
											Escherichia coli EF-Tu mutants conferring resistance to Pulvomycin	97.97	96.33
											Escherichia coli UhpT with mutation conferring resistance to fosfomycin	95.03	100
											marA	92.74	97.64
											H-NS	94.07	98.54
											baeR	92.05	100
											adeF	41.71	97.92
											oqxA	99.74	100
											adeF	60.96	99.15
											emrR	92.57	100
											Klebsiella pneumoniae KpnG	99.74	100
											Klebsiella pneumoniae KpnH	93.95	100
											rsmA	85.25	100
											CRP	99.05	100
											ArnT	99.64	100
											eptB	99.46	97.04
[truncated: 591 more rows]

## Sheet: Supplementary material (4)
Supplementary Material Table S4. (clinical isolates)
Isolate No.	Date	Species	Carbapenemase enzyme
1	2017-01-05 14:01:00	Klebsiella pneumoniae	OXA-48
2	2017-01-09 13:06:00	Klebsiella pneumoniae	OXA-48
3	2017-01-09 14:12:00	Klebsiella pneumoniae	OXA-48
4	2017-01-10 10:47:00	Klebsiella pneumoniae	OXA-48
5	2017-01-10 14:43:00	Klebsiella pneumoniae	OXA-48
6	2017-01-19 13:30:00	Klebsiella pneumoniae	OXA-48
7	2017-01-21 13:10:00	Klebsiella pneumoniae	OXA-48
8	2017-01-24 13:25:00	Klebsiella pneumoniae	OXA-48
9	2017-01-28 09:39:00	Klebsiella pneumoniae	OXA-48
10	2017-01-30 13:14:00	Klebsiella pneumoniae	OXA-48
11	2017-02-02 12:13:00	Klebsiella pneumoniae	OXA-48
12	2017-02-06 09:25:00	Escherichia coli	OXA-48
13	2017-02-08 09:40:00	Klebsiella pneumoniae	OXA-48
14	2017-02-10 14:37:00	Klebsiella pneumoniae	OXA-48
15	2017-02-13 12:10:00	Klebsiella pneumoniae	OXA-48
16	2017-02-13 14:10:00	Klebsiella pneumoniae	OXA-48
17	2017-02-13 16:51:00	Klebsiella pneumoniae	OXA-48
18	2017-02-13 20:50:00	Klebsiella pneumoniae	OXA-48
19	2017-02-14 12:18:00	Klebsiella pneumoniae	OXA-48
20	2017-02-17 11:58:00	Klebsiella pneumoniae	OXA-48
21	2017-02-17 16:34:00	Klebsiella pneumoniae	OXA-48
22	2017-02-20 12:31:00	Klebsiella pneumoniae	OXA-48
23	2017-02-23 09:20:00	Escherichia coli	OXA-48
24	2017-02-25 19:41:00	Klebsiella pneumoniae	OXA-48
25	2017-03-09 08:32:00	Klebsiella pneumoniae	OXA-48
26	2017-03-14 13:33:00	Klebsiella pneumoniae	OXA-48
27	2017-03-16 12:07:00	Klebsiella pneumoniae	OXA-48
28	2017-03-20 13:44:00	Klebsiella pneumoniae	OXA-48
29	2017-03-22 14:19:00	Klebsiella pneumoniae	OXA-48
30	2017-03-22 16:57:00	Klebsiella pneumoniae	OXA-48
31	2017-03-24 08:46:00	Klebsiella pneumoniae	OXA-48
32	2017-03-25 13:58:00	Klebsiella pneumoniae	OXA-48
33	2017-03-27 11:39:00	Klebsiella pneumoniae	OXA-48
34	2017-04-01 10:22:00	Klebsiella pneumoniae	OXA-48
35	2017-04-03 13:41:00	Klebsiella pneumoniae	OXA-48
36	2017-04-03 14:13:00	Klebsiella pneumoniae	OXA-48
37	2017-04-04 08:46:00	Klebsiella pneumoniae	OXA-48
38	2017-04-05 11:20:00	Klebsiella pneumoniae	OXA-48
39	2017-04-07 13:56:00	Klebsiella pneumoniae	OXA-48
40	2017-04-11 11:30:00	Klebsiella pneumoniae	OXA-48
41	2017-04-11 20:45:00	Klebsiella pneumoniae	OXA-48
42	2017-04-18 17:37:00	Klebsiella pneumoniae	OXA-48
43	2017-04-20 13:30:00	Klebsiella pneumoniae	OXA-48
44	2017-04-20 14:02:00	Klebsiella pneumoniae	OXA-48
45	2017-04-21 09:04:00	Klebsiella pneumoniae	OXA-48
46	2017-04-21 09:48:00	Klebsiella pneumoniae	OXA-48
47	2017-04-24 11:34:00	Klebsiella pneumoniae	OXA-48
48	2017-05-11 11:09:00	Klebsiella pneumoniae	OXA-48
49	2017-05-12 17:43:00	Klebsiella pneumoniae	OXA-48
50	2017-05-15 10:39:00	Klebsiella pneumoniae	OXA-48
51	2017-05-22 12:02:00	Proteus mirabilis	OXA-48
52	2017-05-22 16:46:00	Klebsiella pneumoniae	OXA-48
53	2017-05-23 13:05:00	Klebsiella pneumoniae	OXA-48
54	2017-05-23 17:09:00	Klebsiella pneumoniae	OXA-48
55	2017-05-24 14:19:00	Klebsiella pneumoniae	OXA-48
56	2017-05-31 10:06:00	Klebsiella pneumoniae	OXA-48
57	2017-06-06 08:52:00	Klebsiella pneumoniae	OXA-48
58	2017-06-08 17:52:00	Klebsiella pneumoniae	OXA-48
59	2017-06-09 09:21:00	Klebsiella pneumoniae	OXA-48
60	2017-06-09 13:44:00	Klebsiella pneumoniae	OXA-48
61	2017-06-09 19:19:00	Klebsiella pneumoniae	OXA-48
62	2017-06-13 11:42:00	Klebsiella pneumoniae	OXA-48
63	2017-06-15 12:42:00	Klebsiella pneumoniae	OXA-48
64	2017-06-18 09:27:00	Klebsiella pneumoniae	OXA-48
65	2017-06-20 11:07:00	Klebsiella pneumoniae	OXA-48
66	2017-06-28 13:20:00	Klebsiella pneumoniae	OXA-48
67	2017-07-07 13:07:00	Klebsiella pneumoniae	OXA-48
68	2017-07-08 11:44:00	Klebsiella pneumoniae	OXA-48
69	2017-07-14 12:45:00	Klebsiella pneumoniae	OXA-48
70	2017-07-17 14:13:00	Klebsiella pneumoniae	OXA-48
71	2017-07-18 12:19:00	Klebsiella pneumoniae	OXA-48
72	2017-07-18 19:45:00	Klebsiella pneumoniae	OXA-48
73	2017-07-19 11:15:00	Klebsiella pneumoniae	OXA-48
74	2017-07-22 14:50:00	Klebsiella pneumoniae	OXA-48
75	2017-08-06 16:23:00	Klebsiella pneumoniae	OXA-48
76	2017-08-09 12:41:00	Klebsiella pneumoniae	OXA-48
77	2017-08-12 19:13:00	Klebsiella pneumoniae	OXA-48
78	2017-08-13 08:52:00	Klebsiella pneumoniae	OXA-48
79	2017-08-17 18:07:00	Klebsiella pneumoniae	OXA-48
80	2017-08-31 11:20:00	Klebsiella pneumoniae	OXA-48
81	2017-09-12 08:32:00	Klebsiella pneumoniae	OXA-48
82	2017-09-18 19:24:00	Klebsiella pneumoniae	OXA-48
83	2017-09-18 19:25:00	Klebsiella pneumoniae	OXA-48
84	2017-09-18 21:51:00	Klebsiella pneumoniae	OXA-48
85	2017-09-20 18:08:00	Klebsiella pneumoniae	OXA-48
86	2017-09-26 13:40:00	Klebsiella pneumoniae	OXA-48
87	2017-09-30 10:55:00	Klebsiella pneumoniae	OXA-48
88	2017-09-30 19:30:00	Klebsiella pneumoniae	OXA-48
89	2017-10-18 19:58:00	Klebsiella pneumoniae	OXA-48
90	2017-10-23 13:05:00	Klebsiella pneumoniae	OXA-48
91	2017-10-24 12:58:00	Klebsiella pneumoniae	OXA-48
92	2017-10-25 10:55:00	Enterobacter cloacae	OXA-48
93	2017-10-25 12:23:00	Escherichia coli	OXA-48
94	2017-10-28 17:20:00	Klebsiella pneumoniae	OXA-48
95	2017-11-02 14:02:00	Klebsiella pneumoniae	OXA-48
96	2017-11-02 19:30:00	Klebsiella pneumoniae	OXA-48
97	2017-11-07 12:45:00	Klebsiella pneumoniae	OXA-48
98	2017-11-08 09:04:00	Klebsiella pneumoniae	OXA-48
99	2017-11-08 13:01:00	Klebsiella pneumoniae	OXA-48
100	2017-11-12 12:00:00	Klebsiella pneumoniae	OXA-48
101	2017-11-15 13:32:00	Klebsiella pneumoniae	OXA-48
102	2017-11-20 11:43:00	Klebsiella pneumoniae	OXA-48
103	2017-11-20 12:28:00	Klebsiella pneumoniae	OXA-48
104	2017-11-21 11:35:00	Klebsiella pneumoniae	OXA-48
105	2017-11-21 19:09:00	Klebsiella pneumoniae	OXA-48
106	2017-11-25 18:03:00	Klebsiella pneumoniae	OXA-48
107	2017-12-04 20:00:00	Klebsiella pneumoniae	OXA-48
108	2017-12-05 09:12:00	Klebsiella pneumoniae	OXA-48
109	2017-12-07 11:14:00	Klebsiella pneumoniae	OXA-48
110	2017-12-11 10:48:00	Klebsiella pneumoniae	OXA-48
111	2017-12-11 10:49:00	Escherichia coli	OXA-48
112	2017-12-12 12:09:00	Enterobacter cloacae	VIM
113	2017-12-13 13:32:00	Klebsiella pneumoniae	OXA-48
114	2017-12-14 13:32:00	Klebsiella pneumoniae	NDM
115	2017-12-14 17:49:00	Klebsiella pneumoniae	OXA-48
116	2017-12-16 11:53:00	Klebsiella pneumoniae	OXA-48
117	2017-12-26 13:22:00	Klebsiella pneumoniae	OXA-48
118	2017-12-27 21:18:00	Klebsiella pneumoniae	OXA-48
119	2018-01-02 13:36:00	Klebsiella pneumoniae	OXA-48
120	2018-01-03 16:10:00	Klebsiella pneumoniae	NDM
121	2018-01-04 09:49:00	Klebsiella pneumoniae	OXA-48
122	2018-01-05 13:21:00	Klebsiella pneumoniae	OXA-48
123	2018-01-09 08:17:00	Escherichia coli	OXA-48
124	2018-01-11 13:51:00	Klebsiella pneumoniae	OXA-48
125	2018-01-13 13:53:00	Escherichia coli	OXA-48
126	2018-01-21 17:32:00	Klebsiella pneumoniae	OXA-48
127	2018-01-22 16:50:00	Klebsiella pneumoniae	OXA-48
128	2018-01-25 11:01:00	Klebsiella pneumoniae	OXA-48
129	2018-01-28 09:39:00	Klebsiella pneumoniae	OXA-48
130	2018-01-30 20:24:00	Klebsiella pneumoniae	OXA-48
131	2018-02-05 10:48:00	Klebsiella pneumoniae	OXA-48
132	2018-02-07 12:02:00	Klebsiella pneumoniae	OXA-48
133	2018-02-07 12:03:00	Klebsiella pneumoniae	OXA-48
134	2018-02-14 12:34:00	Klebsiella pneumoniae	OXA-48
135	2018-02-14 12:53:00	Klebsiella pneumoniae	OXA-48
136	2018-02-16 11:30:00	Klebsiella pneumoniae	OXA-48
137	2018-02-16 11:37:00	Klebsiella pneumoniae	OXA-48
138	2018-02-18 16:57:00	Klebsiella pneumoniae	OXA-48
139	2018-02-20 12:12:00	Klebsiella pneumoniae	OXA-48
140	2018-02-21 09:06:00	Klebsiella pneumoniae	OXA-48
141	2018-02-23 09:28:00	Klebsiella pneumoniae	OXA-48
142	2018-02-23 16:12:00	Klebsiella pneumoniae	OXA-48
143	2018-03-01 09:21:00	Klebsiella pneumoniae	OXA-48
144	2018-03-02 11:29:00	Klebsiella pneumoniae	OXA-48
145	2018-03-22 13:49:00	Klebsiella pneumoniae	OXA-48
146	2018-03-26 09:16:00	Klebsiella pneumoniae	OXA-48
147	2018-03-26 13:39:00	Klebsiella pneumoniae	OXA-48
148	2018-03-28 14:22:00	Klebsiella pneumoniae	OXA-48
149	2018-04-03 13:49:00	Klebsiella oxytoca	OXA-48
150	2018-04-03 13:59:00	Klebsiella pneumoniae	OXA-48
151	2018-04-06 12:01:00	Klebsiella pneumoniae	OXA-48
152	2018-04-13 12:05:00	Klebsiella pneumoniae	OXA-48
153	2018-04-17 08:38:00	Escherichia coli	OXA-48
154	2018-04-17 12:01:00	Klebsiella pneumoniae	OXA-48
155	2018-04-17 14:00:00	Klebsiella pneumoniae	OXA-48
156	2018-04-18 12:50:00	Klebsiella pneumoniae	OXA-48
157	2018-04-25 12:58:00	Klebsiella pneumoniae	OXA-48
158	2018-04-25 13:07:00	Citrobacter koseri	OXA-48
159	2018-04-25 14:02:00	Escherichia coli	OXA-48
160	2018-05-16 16:23:00	Klebsiella pneumoniae	OXA-48
161	2018-05-21 18:04:00	Klebsiella pneumoniae	OXA-48
162	2018-05-25 10:57:00	Klebsiella pneumoniae	OXA-48
163	2018-05-27 15:32:00	Klebsiella pneumoniae	OXA-48
164	2018-05-30	Klebsiella pneumoniae	OXA-48
165	2018-05-31 08:38:00	Klebsiella pneumoniae	OXA-48
166	2018-06-05 11:47:00	Klebsiella pneumoniae	OXA-48
167	2018-06-11 08:04:00	Klebsiella pneumoniae	OXA-48
168	2018-06-12 18:58:00	Escherichia coli	OXA-48
169	2018-06-13 12:07:00	Klebsiella pneumoniae	OXA-48
170	2018-06-29 08:59:00	Escherichia coli	OXA-48
171	2018-07-05 12:24:00	Klebsiella pneumoniae	OXA-48
172	2018-07-06 21:25:00	Klebsiella pneumoniae	OXA-48
173	2018-07-24 19:55:00	Klebsiella pneumoniae	OXA-48
174	2018-08-10 14:04:00	Klebsiella pneumoniae	OXA-48
175	2018-08-10 17:26:00	Klebsiella pneumoniae	OXA-48
176	2018-08-12 14:30:00	Klebsiella pneumoniae	OXA-48
177	2018-08-14 13:45:00	Klebsiella pneumoniae	OXA-48
178	2018-09-03 13:58:00	Klebsiella pneumoniae	OXA-48
179	2018-09-19 08:49:00	Klebsiella oxytoca	IMP
180	2018-09-21 13:02:00	Klebsiella pneumoniae	OXA-48
181	2018-09-26 11:51:00	Klebsiella pneumoniae	OXA-48
182	2018-10-04 17:50:00	Escherichia coli	OXA-48
183	2018-10-06 13:35:00	Klebsiella pneumoniae	OXA-48
184	2018-10-13 20:16:00	Klebsiella pneumoniae	OXA-48
185	2018-11-05 12:40:00	Klebsiella aerogenes	OXA-48
186	2018-11-08 13:52:00	Klebsiella pneumoniae	OXA-48
187	2018-11-15 13:13:00	Klebsiella pneumoniae	OXA-48
188	2018-11-20 13:13:00	Klebsiella pneumoniae	OXA-48
189	2018-11-20 13:34:00	Klebsiella aerogenes	OXA-48
190	2018-11-26 13:55:00	Klebsiella pneumoniae	OXA-48
191	2018-11-28 12:55:00	Klebsiella pneumoniae	OXA-48
192	2018-12-03 13:49:00	Klebsiella pneumoniae	OXA-48
193	2019-01-05	Klebsiella pneumoniae	OXA-48
194	2019-01-11	Escherichia coli	OXA-48
195	2019-01-14	Klebsiella pneumoniae	OXA-48
196	2019-01-16	Klebsiella pneumoniae	OXA-48
197	2019-01-16	Klebsiella pneumoniae	OXA-48
198	2019-01-25	Klebsiella pneumoniae	OXA-48
199	2019-01-28	Klebsiella pneumoniae	OXA-48
200	2019-01-29	Klebsiella pneumoniae	OXA-48
201	2019-01-31	Klebsiella pneumoniae	OXA-48
202	2019-02-01	Klebsiella pneumoniae	OXA-48
203	2019-02-10	Klebsiella pneumoniae	OXA-48
204	2019-02-11	Klebsiella pneumoniae	OXA-48
205	2019-02-11	Klebsiella pneumoniae	OXA-48
206	2019-02-13	Klebsiella pneumoniae	OXA-48
207	2019-02-20	Klebsiella pneumoniae	OXA-48
208	2019-02-20	Escherichia coli	OXA-48
209	2019-02-24	Klebsiella pneumoniae	OXA-48
210	2019-02-25	Klebsiella oxytoca	OXA-48
211	2019-03-12	Klebsiella pneumoniae	OXA-48
212	2019-03-20	Klebsiella pneumoniae	OXA-48
213	2019-04-21	Klebsiella pneumoniae	OXA-48
214	2019-04-25	Klebsiella pneumoniae	OXA-48
215	2019-05-04	Klebsiella pneumoniae	OXA-48
216	2019-05-23	Klebsiella pneumoniae	OXA-48
217	2019-06-04	Klebsiella pneumoniae	OXA-48
218	2019-06-06	Klebsiella pneumoniae	OXA-48
219	2019-06-07	Klebsiella pneumoniae	OXA-48
220	2019-06-10	Klebsiella pneumoniae	OXA-48
221	2019-06-12	Klebsiella pneumoniae	OXA-48
222	2019-06-19	Klebsiella pneumoniae	OXA-48
223	2019-06-25	Klebsiella pneumoniae	OXA-48
224	2019-06-26	Klebsiella pneumoniae	OXA-48
225	2019-07-02	Klebsiella pneumoniae	OXA-48
226	2019-07-04	Klebsiella pneumoniae	OXA-48
227	2019-07-11	Klebsiella pneumoniae	OXA-48
228	2019-07-15	Klebsiella pneumoniae	OXA-48
229	2019-07-15	Klebsiella pneumoniae	OXA-48
230	2019-07-22	Klebsiella pneumoniae	OXA-48
231	2019-07-22	Klebsiella pneumoniae	OXA-48
232	2019-07-23	Klebsiella pneumoniae	OXA-48
233	2019-07-29	Klebsiella pneumoniae	OXA-48
234	2019-07-31	Klebsiella pneumoniae	OXA-48
235	2019-08-02	Klebsiella pneumoniae	OXA-48
236	2019-08-05	Klebsiella pneumoniae	OXA-48
237	2019-08-08	Klebsiella pneumoniae	OXA-48
238	2019-08-08	Klebsiella pneumoniae	OXA-48
239	2019-08-09	Klebsiella pneumoniae	OXA-48
240	2019-08-09	Klebsiella pneumoniae	OXA-48
241	2019-08-16	Klebsiella pneumoniae	OXA-48
242	2019-08-22	Klebsiella pneumoniae	OXA-48
243	2019-08-28	Klebsiella pneumoniae	OXA-48
244	2019-08-29	Klebsiella pneumoniae	OXA-48
245	2019-09-06	Klebsiella pneumoniae	OXA-48
246	2019-09-08	Escherichia coli	OXA-48
247	2019-09-13	Klebsiella pneumoniae	OXA-48
248	2019-09-13	Klebsiella pneumoniae	OXA-48
249	2019-09-17	Klebsiella pneumoniae	OXA-48
250	2019-09-19	Klebsiella pneumoniae	OXA-48
251	2019-09-30	Klebsiella pneumoniae	OXA-48
252	2019-10-05	Klebsiella pneumoniae	OXA-48
253	2019-10-08	Escherichia coli	OXA-48
254	2019-10-24	Klebsiella pneumoniae	OXA-48
255	2019-10-26	Klebsiella pneumoniae	OXA-48
256	2019-10-29	Escherichia coli	OXA-48
257	2019-10-30	Klebsiella pneumoniae	OXA-48
258	2019-11-14	Klebsiella pneumoniae	OXA-48
259	2019-11-26	Klebsiella pneumoniae	OXA-48
260	2019-12-11	Klebsiella pneumoniae	OXA-48
261	2019-12-13	Escherichia coli	OXA-48
262	2019-12-21	Klebsiella pneumoniae	OXA-48
263	2019-12-23	Klebsiella pneumoniae	OXA-48
264	2019-12-27	Klebsiella pneumoniae	OXA-48
265	2020-01-17	Pseudomonas aeruginosa	VIM
266	2020-01-19	Klebsiella pneumoniae	OXA-48
267	2020-01-28	Klebsiella pneumoniae	OXA-48
268	2020-01-29	Klebsiella pneumoniae	OXA-48
269	2020-02-01	Klebsiella pneumoniae	OXA-48
270	2020-02-14	Escherichia coli	OXA-48
271	2020-02-28	Klebsiella pneumoniae	OXA-48
272	2020-02-28	Klebsiella pneumoniae	OXA-48
273	2020-03-03	Klebsiella pneumoniae	OXA-48
274	2020-03-09	Klebsiella pneumoniae	OXA-48
275	2020-03-10	Klebsiella pneumoniae	OXA-48
276	2020-03-20	Klebsiella pneumoniae	OXA-48
277	2020-03-21	Klebsiella pneumoniae	OXA-48
278	2020-03-23	Klebsiella pneumoniae	OXA-48
279	2020-03-26	Klebsiella pneumoniae	OXA-48
280	2020-03-27	Klebsiella pneumoniae	OXA-48
281	2020-03-31	Klebsiella pneumoniae	OXA-48
282	2020-03-31	Escherichia coli	OXA-48
283	2020-04-01	Klebsiella pneumoniae	OXA-48
284	2020-04-08	Klebsiella pneumoniae	OXA-48
285	2020-04-10	Klebsiella pneumoniae	OXA-48
286	2020-04-14	Klebsiella pneumoniae	OXA-48
287	2020-04-20	Klebsiella pneumoniae	OXA-48
288	2020-04-22	Pseudomonas putida	IMP
289	2020-04-23	Enterobacter cloacae	OXA-48
290	2020-04-27	Enterobacter cloacae	VIM
291	2020-05-02	Klebsiella pneumoniae	OXA-48
292	2020-05-04	Klebsiella pneumoniae	OXA-48
293	2020-05-05	Klebsiella pneumoniae	OXA-48
294	2020-05-06	Klebsiella pneumoniae	OXA-48
295	2020-05-15	Escherichia coli	OXA-48
296	2020-05-29	Klebsiella pneumoniae	OXA-48
297	2020-05-31	Klebsiella pneumoniae	OXA-48
298	2020-06-01	Klebsiella pneumoniae	OXA-48
299	2020-06-02	Klebsiella oxytoca	OXA-48
300	2020-06-04	Klebsiella pneumoniae	OXA-48
301	2020-06-04	Klebsiella pneumoniae	OXA-48
302	2020-06-04	Escherichia coli	OXA-48
303	2020-06-05	Escherichia coli	OXA-48
304	2020-06-11	Klebsiella pneumoniae	OXA-48
305	2020-06-26	Escherichia coli	VIM
306	2020-07-27	Klebsiella oxytoca	OXA-48
307	2020-08-06	Klebsiella oxytoca	OXA-48
308	2020-08-07	Klebsiella oxytoca	VIM
309	2020-08-20	Klebsiella pneumoniae	OXA-48
310	2020-09-12	Klebsiella pneumoniae	OXA-48
311	2020-09-18	Klebsiella pneumoniae	OXA-48
312	2020-09-18	Klebsiella pneumoniae	OXA-48
313	2020-09-19	Klebsiella pneumoniae	OXA-48
314	2020-10-21	Pseudomonas putida	VIM
315	2020-11-03	Enterobacter cloacae	OXA-48
316	2020-11-10	Klebsiella pneumoniae	OXA-48
317	2020-11-20	Pseudomonas putida	VIM
318	2020-11-23	Klebsiella pneumoniae	OXA-48
319	2020-11-30	Escherichia coli	OXA-48
320	2020-12-22	Klebsiella pneumoniae	OXA-48
321	2020-12-30	Proteus mirabilis	OXA-48
322	2020-12-31	Enterobacter cloacae	OXA-48
323	2021-01-03	Klebsiella pneumoniae	OXA-48
324	2021-01-07	Klebsiella pneumoniae	OXA-48
325	2021-01-11	Klebsiella pneumoniae	OXA-48
326	2021-01-25	Klebsiella pneumoniae	OXA-48
327	2021-01-25	Klebsiella pneumoniae	OXA-48
328	2021-02-12	Klebsiella pneumoniae	OXA-48
329	2021-02-14	Klebsiella pneumoniae	OXA-48
330	2021-02-16	Escherichia coli	OXA-48
331	2021-02-18	Klebsiella pneumoniae	OXA-48
332	2021-03-15	Klebsiella pneumoniae	OXA-48
333	2021-03-21	Klebsiella pneumoniae	OXA-48
334	2021-04-16	Citrobacter farmeri	OXA-48
335	2021-04-17	Klebsiella pneumoniae	OXA-48
336	2021-04-23	Klebsiella pneumoniae	OXA-48
337	2021-05-05	Enterobacter cloacae	OXA-48
338	2021-05-24	Klebsiella pneumoniae	OXA-48
339	2021-05-24	Klebsiella pneumoniae	OXA-48
340	2021-06-02	Pseudomonas aeruginosa	VIM
341	2021-06-02	Klebsiella pneumoniae	OXA-48
342	2021-06-09	Klebsiella pneumoniae	OXA-48
343	2021-06-29	Serratia marcescens	OXA-48
344	2021-06-30	Citrobacter freundii	OXA-48
345	2021-07-01	Klebsiella pneumoniae	OXA-48
346	2021-07-28	Klebsiella oxytoca	OXA-48
347	2021-09-03	Klebsiella pneumoniae	OXA-48
348	2021-09-08	Escherichia coli	OXA-48
349	2021-09-29	Escherichia coli	OXA-48
350	2021-09-29	Klebsiella pneumoniae	OXA-48
351	2021-10-06	Escherichia coli	OXA-48
352	2021-10-14	Klebsiella pneumoniae	OXA-48
353	2021-11-16	Klebsiella pneumoniae	OXA-48
354	2021-11-26	Escherichia coli	OXA-48
355	2021-12-03	Escherichia coli	OXA-48
356	2021-12-05	Klebsiella pneumoniae	OXA-48
357	2021-12-14	Klebsiella pneumoniae	OXA-48
358	2022-02-08	Escherichia coli	OXA-48
359	2022-03-11	Klebsiella pneumoniae	OXA-48
360	2022-03-11	Escherichia coli	OXA-48
361	2022-04-08	Klebsiella pneumoniae	OXA-48
362	2022-05-22	Klebsiella pneumoniae	OXA-48
363	2022-06-08	Enterobacter cloacae	OXA-48
364	2022-06-13	Klebsiella pneumoniae	OXA-48
365	2022-06-28	Klebsiella pneumoniae	OXA-48
366	2022-07-05	Pseudomonas putida	VIM
367	2022-07-05	Klebsiella pneumoniae	OXA-48
368	2022-07-06	Klebsiella pneumoniae	OXA-48
369	2022-07-11	Escherichia coli	OXA-48
370	2022-07-28	Klebsiella pneumoniae	OXA-48
371	2022-08-05	Proteus mirabilis	OXA-48
372	2022-08-05	Klebsiella pneumoniae	OXA-48
373	2022-08-08	Klebsiella pneumoniae	NDM
374	2022-08-18	Klebsiella pneumoniae	OXA-48
375	2022-08-24	Klebsiella pneumoniae	OXA-48
376	2022-09-19	Klebsiella pneumoniae	OXA-48
377	2022-10-20	Klebsiella pneumoniae	OXA-48
378	2022-11-16	Klebsiella pneumoniae	OXA-48
379	2022-11-17	Klebsiella pneumoniae	OXA-48
380	2022-11-20	Escherichia coli	OXA-48
381	2022-11-23	Escherichia coli	OXA-48
382	2022-11-23	Klebsiella pneumoniae	OXA-48
383	2022-11-30	Klebsiella pneumoniae	NDM
384	2022-12-05	Klebsiella pneumoniae	OXA-48
385	2022-12-15	Klebsiella pneumoniae	OXA-48
386	2022-12-19	Escherichia coli	OXA-48
387	2022-12-19	Enterobacter cloacae	OXA-48
388	2022-12-20	Escherichia coli	OXA-48
389	2022-12-22	Klebsiella pneumoniae	OXA-48
390	2023-01-04	Klebsiella pneumoniae	OXA-48
391	2023-01-19	Pseudomonas aeruginosa	IMP
392	2023-01-28	Citrobacter freundii	OXA-48
393	2023-02-10	Klebsiella pneumoniae	OXA-48
394	2023-02-14	Pseudomonas putida	VIM
395	2023-02-15	Escherichia coli	OXA-48
396	2023-02-15	Klebsiella pneumoniae	OXA-48
397	2023-02-17	Escherichia coli	VIM
398	2023-02-20	Klebsiella pneumoniae	OXA-48
399	2023-03-06	Klebsiella pneumoniae	OXA-48
400	2023-04-23	Klebsiella pneumoniae	OXA-48
401	2023-04-24	Escherichia coli	OXA-48
402	2023-04-28	Escherichia coli	OXA-48
403	2023-04-28	Klebsiella oxytoca	OXA-48
404	2023-05-02	Klebsiella pneumoniae	OXA-48
405	2023-05-05	Klebsiella pneumoniae	OXA-48
406	2023-05-09	Klebsiella pneumoniae	OXA-48
407	2023-05-16	Citrobacter freundii	OXA-48
408	2023-05-18	Enterobacter cloacae	OXA-48
409	2023-05-30	Enterobacter cloacae	OXA-48
410	2023-06-05	Klebsiella pneumoniae	OXA-48
411	2023-06-06	Klebsiella pneumoniae	KPC
412	2023-06-06	Klebsiella pneumoniae	KPC
413	2023-06-16	Escherichia coli	OXA-48
414	2023-06-16	Klebsiella pneumoniae	OXA-48
415	2023-06-23	Citrobacter freundii	KPC
416	2023-07-07	Citrobacter freundii	KPC
417	2023-07-08	Klebsiella pneumoniae	NDM
418	2023-07-10	Enterobacter cloacae	OXA-48
419	2023-07-11	Klebsiella pneumoniae	OXA-48
420	2023-07-25	Klebsiella pneumoniae	KPC
421	2023-09-11	Klebsiella pneumoniae	OXA-48
The dataset retrieved in this study includes 421 clinical bacterial isolates, which were sourced from the Hospital Universitario A Coruña (CHUAC) database located in A Coruña city.
The isolates were collected over a span of approximately six years and eight months, from January 5, 2017, to September 11, 2023.
These bacterial isolates were identified through MALDI-TOF MS using equipment from Bruker-Daltonik (Billerica, MA, USA).
Carbapenemase gene presence in clinical bacterial isolates was screened using the Xpert CARBA-R assay on GeneXpert® instrument systems (Cepheid, Sunnyvale, CA, USA).
